# Supplementary material for: Temporal expression profiling of DAMPs-related genes revealed the biphasic post-ischemic inflammation in the experimental stroke model
Source: Mol Brain. 2020 Apr 7;13:57. doi: 10.1186/s13041-020-00598-1 (PMC7137489; doi:10.1186/s13041-020-00598-1)
Supplement: Supplementary file 3 — Additional file 3: Table S2. DEGs at d1 post-stoke. Table S3. DEGs at d3 post-stoke. Supplementary Table S4. DEGs at d7 post-stoke. Table S5. DEGs at d14 post-stoke. Table S6. DEGs at d28 post-stoke. [file 13041_2020_598_MOESM3_ESM.xlsx]

## Sheet: Supplementary Table S2
Supplementary Table S2 DEGs at d1 post-stoke
Gene ID	logFC	logCPM	PValue	GeneSymbol
ENSMUSG00000026822	6.78248	3.60928	9.35e-13	Lcn2
ENSMUSG00000022218	6.70399	3.53226	1.59e-12	Tgm1
ENSMUSG00000035383	6.89681	2.77544	1.71e-11	Pmch
ENSMUSG00000037727	6.55353	2.989	1.76e-11	Avp
ENSMUSG00000045471	10.2676	2.03671	3.64e-11	Hcrt
ENSMUSG00000027301	9.92745	1.70702	2.99e-10	Oxt
ENSMUSG00000027832	5.24461	3.65155	3.96e-10	Ptx3
ENSMUSG00000026628	5.34002	2.98504	1.11e-09	Atf3
ENSMUSG00000035385	9.71496	1.50227	1.13e-09	Ccl2
ENSMUSG00000042622	4.71896	3.1475	1.1e-08	Maff
ENSMUSG00000112023	5.70428	1.62692	2.92e-08	Lilr4b
ENSMUSG00000001131	4.36529	3.30468	4.62e-08	Timp1
ENSMUSG00000047798	6.27012	1.27911	4.81e-08	Cd300lf
ENSMUSG00000026981	8.99697	0.819556	7.6e-08	Il1rn
ENSMUSG00000058427	8.99697	0.819556	7.6e-08	Cxcl2
ENSMUSG00000043613	8.97464	0.7986	8.64e-08	Mmp3
ENSMUSG00000050335	4.61145	2.29166	9.63e-08	Lgals3
ENSMUSG00000000982	6.06399	1.08524	1.46e-07	Ccl3
ENSMUSG00000050370	8.85753	0.688975	1.68e-07	Ch25h
ENSMUSG00000035352	4.42191	2.29937	1.97e-07	Ccl12
ENSMUSG00000023067	3.75433	6.19458	3.17e-07	Cdkn1a
ENSMUSG00000044258	3.68396	4.4173	7.53e-07	Ctla2a
ENSMUSG00000056054	4.77806	1.29499	9.55e-07	S100a8
ENSMUSG00000056071	4.03091	1.93739	1.99e-06	S100a9
ENSMUSG00000078899	-8.39065	0.233597	2.05e-06	Gm4631
ENSMUSG00000005413	3.39738	4.68549	3.47e-06	Hmox1
ENSMUSG00000035373	8.26188	0.140855	4.28e-06	Ccl7
ENSMUSG00000019987	4.47274	1.0153	4.77e-06	Arg1
ENSMUSG00000002831	3.46153	3.36474	4.93e-06	Plin4
ENSMUSG00000003545	3.29285	5.06629	5.28e-06	Fosb
ENSMUSG00000029380	4.18721	1.13758	7.26e-06	Cxcl1
ENSMUSG00000071192	3.96338	1.23478	1.22e-05	Wfikkn1
ENSMUSG00000009248	4.25743	0.82113	1.51e-05	Ascl2
ENSMUSG00000034855	4.25743	0.82113	1.51e-05	Cxcl10
ENSMUSG00000025044	3.56254	1.67607	1.87e-05	Msr1
ENSMUSG00000092837	3.52342	1.64122	2.32e-05	Rpph1
ENSMUSG00000044786	3.05136	3.91655	2.67e-05	Zfp36
ENSMUSG00000000204	5.10275	0.206764	2.69e-05	Slfn4
ENSMUSG00000027913	7.88478	-0.196139	2.82e-05	Crct1
ENSMUSG00000027398	4.44598	0.468949	3.09e-05	Il1b
ENSMUSG00000029371	4.44598	0.468949	3.09e-05	Cxcl5
ENSMUSG00000046223	3.45575	1.58119	3.33e-05	Plaur
ENSMUSG00000031734	4.95125	0.0732132	5.69e-05	Irx3
ENSMUSG00000049723	7.67927	-0.37576	5.79e-05	Mmp12
ENSMUSG00000053113	2.88048	4.18927	6.19e-05	Socs3
ENSMUSG00000021903	2.93503	3.28192	6.6e-05	Galnt15
ENSMUSG00000053175	3.32534	1.4664	6.62e-05	Bcl3
ENSMUSG00000071637	2.82404	4.36576	7.72e-05	Cebpd
ENSMUSG00000023905	2.8882	3.27451	8.28e-05	Tnfrsf12a
ENSMUSG00000021886	4.86909	0.00146684	8.44e-05	Gpr65
ENSMUSG00000028195	2.79715	4.4708	8.52e-05	Cyr61
ENSMUSG00000021091	2.74231	5.94138	9.27e-05	Serpina3n
ENSMUSG00000051439	2.79673	3.91017	9.55e-05	Cd14
ENSMUSG00000029379	7.56438	-0.474779	9.64e-05	Cxcl3
ENSMUSG00000004371	3.68415	0.691194	9.91e-05	Il11
ENSMUSG00000108993	-3.58441	0.829758	0.000110253	Gm44846
ENSMUSG00000048489	3.24528	1.23608	0.000121544	8430408G22Rik
ENSMUSG00000026180	7.50331	-0.526976	0.000125561	Cxcr2
ENSMUSG00000030144	7.50331	-0.526976	0.000125561	Clec4d
ENSMUSG00000045502	4.78196	-0.0740578	0.000127312	Hcar2
ENSMUSG00000090877	2.70932	4.71202	0.000129731	Hspa1b
ENSMUSG00000012819	3.22716	1.22041	0.000133085	Cdh23
ENSMUSG00000022651	7.43954	-0.581145	0.000164799	Retnlg
ENSMUSG00000038067	7.43954	-0.581145	0.000164799	Csf3
ENSMUSG00000018930	3.57548	0.597132	0.000168571	Ccl4
ENSMUSG00000068699	2.6963	3.60662	0.000175232	Flnc
ENSMUSG00000012428	2.89923	1.89121	0.000189598	Steap4
ENSMUSG00000024907	4.07161	0.142229	0.000191901	Gal
ENSMUSG00000022126	4.68923	-0.153782	0.000195424	Acod1
ENSMUSG00000025804	3.39676	0.736555	0.00020148	Ccr1
ENSMUSG00000024401	7.37282	-0.637442	0.00021796	Tnf
ENSMUSG00000029321	7.37282	-0.637442	0.00021796	Slc10a6
ENSMUSG00000097476	4.03222	0.10848	0.000230561	Gm26583
ENSMUSG00000022146	2.59076	3.90368	0.000282875	Osmr
ENSMUSG00000042828	2.92909	1.39923	0.000317781	Trim72
ENSMUSG00000030069	3.95006	0.0385013	0.000336207	Prok2
ENSMUSG00000030111	2.50021	4.39544	0.000371957	A2m
ENSMUSG00000049130	2.74152	1.84123	0.00037908	C5ar1
ENSMUSG00000001023	7.22935	-0.757136	0.000390825	S100a5
ENSMUSG00000006014	2.45755	5.48752	0.000404154	Prg4
ENSMUSG00000085511	3.36306	0.416055	0.000458791	Gm11738
ENSMUSG00000105469	-3.58685	0.165588	0.000481147	A930036I15Rik
ENSMUSG00000104443	-4.53484	-0.355396	0.000488131	4932442E05Rik
ENSMUSG00000030208	2.4791	3.4681	0.000508055	Emp1
ENSMUSG00000024529	2.5644	2.70499	0.000510578	Lox
ENSMUSG00000048572	2.57362	2.6296	0.000519564	Tmem252
ENSMUSG00000026358	7.15188	-0.820951	0.000530405	Rgs1
ENSMUSG00000026580	7.15188	-0.820951	0.000530405	Selp
ENSMUSG00000037411	2.58578	2.50535	0.000545335	Serpine1
ENSMUSG00000059991	2.37048	7.27049	0.000569371	Nptx2
ENSMUSG00000091971	2.38069	4.25844	0.000670801	Hspa1a
ENSMUSG00000058626	-2.70964	1.57579	0.000692619	Capn11
ENSMUSG00000027261	7.07001	-0.88774	0.000726851	Hao1
ENSMUSG00000104037	-3.46176	0.0605972	0.000814859	Gm37776
ENSMUSG00000072294	-2.46997	2.29847	0.000842686	Klf12
ENSMUSG00000107300	2.57481	1.70159	0.000844957	Gm43279
ENSMUSG00000024215	3.22597	0.3013	0.000851461	Spdef
ENSMUSG00000059901	3.22597	0.3013	0.000851461	Adamts14
ENSMUSG00000006585	2.52187	2.13824	0.0009399	Cdt1
ENSMUSG00000107937	-4.35137	-0.508254	0.00102803	Gm44200
ENSMUSG00000033688	4.24399	-0.526126	0.00102803	1300017J02Rik
ENSMUSG00000001473	2.31153	3.47884	0.00107547	Tubb6
ENSMUSG00000002289	2.33651	3.10332	0.00110102	Angptl4
ENSMUSG00000040152	2.30012	3.74661	0.00111541	Thbs1
ENSMUSG00000112148	2.51885	1.57145	0.00119429	Lilrb4a
ENSMUSG00000029762	2.81456	0.692858	0.00126708	Akr1b8
ENSMUSG00000026725	2.98281	0.388842	0.00134785	Tnn
ENSMUSG00000005087	2.25109	3.85015	0.00135028	Cd44
ENSMUSG00000022952	2.48852	1.54654	0.0013729	Runx1
ENSMUSG00000022491	6.89087	-1.03145	0.00140897	Glycam1
ENSMUSG00000029664	6.89087	-1.03145	0.00140897	Tfpi2
ENSMUSG00000034641	6.89087	-1.03145	0.00140897	Cd300ld
ENSMUSG00000102461	3.306	0.00291026	0.00141891	Gm37166
ENSMUSG00000028874	3.56469	-0.281557	0.0014195	Fgr
ENSMUSG00000087530	3.56469	-0.281557	0.0014195	Gm15533
ENSMUSG00000024679	2.40734	2.04357	0.00160543	Ms4a6d
ENSMUSG00000023267	3.07448	0.176561	0.001642	Gabrr2
ENSMUSG00000110588	2.2618	2.80983	0.00172374	Gm45774
ENSMUSG00000021922	4.10732	-0.636566	0.00174368	Itih4
ENSMUSG00000040809	4.10732	-0.636566	0.00174368	Chil3
ENSMUSG00000074796	2.46517	1.3437	0.00185236	Slc4a11
ENSMUSG00000024778	2.4017	1.55942	0.00187459	Fas
ENSMUSG00000110411	-3.0615	0.0957406	0.00194758	Gm45457
ENSMUSG00000102504	-6.84872	-1.09533	0.00199605	Gm21955
ENSMUSG00000014198	6.7922	-1.10909	0.00199605	Zfp385c
ENSMUSG00000026832	6.7922	-1.10909	0.00199605	Cytip
ENSMUSG00000029082	6.7922	-1.10909	0.00199605	Bst1
ENSMUSG00000050359	6.7922	-1.10909	0.00199605	Sprr1a
ENSMUSG00000078915	6.7922	-1.10909	0.00199605	Hsp25-ps1
ENSMUSG00000096944	6.7922	-1.10909	0.00199605	Gm26722
ENSMUSG00000100572	-3.22568	-0.133254	0.00208845	2410021H03Rik
ENSMUSG00000030353	3.4498	-0.374133	0.00222798	Tead4
ENSMUSG00000035678	3.4498	-0.374133	0.00222798	Tnfsf9
ENSMUSG00000028174	-2.80358	0.411401	0.00226613	Rpe65
ENSMUSG00000000031	2.75939	0.444592	0.00226613	H19
ENSMUSG00000046167	2.31445	1.71385	0.00226773	Gldn
ENSMUSG00000110043	-4.14113	-0.679113	0.00229484	Gm7328
ENSMUSG00000056130	4.0338	-0.69515	0.00229484	Ticam2
ENSMUSG00000102600	-3.01727	0.0598845	0.00231637	Gm37266
ENSMUSG00000043789	2.99231	0.109871	0.00231637	Vwce
ENSMUSG00000021025	2.08828	5.22048	0.00232762	Nfkbia
ENSMUSG00000063234	2.38415	1.37275	0.00240252	Gpr84
ENSMUSG00000031762	2.06109	7.10039	0.00245511	Mt2
ENSMUSG00000103509	-2.3871	1.48294	0.00247791	Gm38372
ENSMUSG00000021609	2.83888	0.271774	0.00248498	Slc6a3
ENSMUSG00000038224	3.11417	-0.152262	0.00254733	Serpinf2
ENSMUSG00000082969	3.11417	-0.152262	0.00254733	Gm12630
ENSMUSG00000104237	-2.76807	0.382634	0.00261227	Gm33533
ENSMUSG00000034584	-2.11033	3.39133	0.00265507	Exph5
ENSMUSG00000024175	2.44776	1.0009	0.00266168	Tekt4
ENSMUSG00000004951	2.14566	2.83645	0.00274515	Hspb1
ENSMUSG00000038508	3.38873	-0.422764	0.00281198	Gdf15
ENSMUSG00000039232	3.38873	-0.422764	0.00281198	Stx11
ENSMUSG00000020932	2.02586	9.51885	0.00282489	Gfap
ENSMUSG00000086931	-6.74277	-1.17818	0.00286389	Gm14532
ENSMUSG00000040026	6.68629	-1.19118	0.00286389	Saa3
ENSMUSG00000058354	6.68629	-1.19118	0.00286389	Krt6a
ENSMUSG00000024737	2.15952	2.59529	0.00295948	Slc15a3
ENSMUSG00000036198	2.18903	2.31293	0.00303118	Arhgap36
ENSMUSG00000021250	2.03728	4.69279	0.00309313	Fos
ENSMUSG00000006546	3.06195	-0.193829	0.00311863	Cryba2
ENSMUSG00000050195	3.06195	-0.193829	0.00311863	Scd4
ENSMUSG00000065608	3.06195	-0.193829	0.00311863	Mirlet7c-2
ENSMUSG00000025496	2.48493	0.760601	0.00318886	Drd4
ENSMUSG00000032515	2.03282	4.41702	0.00320065	Csrnp1
ENSMUSG00000021070	2.29177	1.38726	0.00329509	Bdkrb2
ENSMUSG00000042607	2.50984	0.623517	0.00356069	Asb4
ENSMUSG00000034185	3.32496	-0.473103	0.00356754	6430628N08Rik
ENSMUSG00000105843	2.04856	3.47359	0.00360762	Gm42644
ENSMUSG00000021453	1.99475	4.64371	0.00373036	Gadd45g
ENSMUSG00000047959	-2.11869	2.15137	0.00376625	Kcna3
ENSMUSG00000037406	2.23808	1.34452	0.0038392	Htra4
ENSMUSG00000042379	2.85957	0.00363198	0.00396476	Esm1
ENSMUSG00000108713	-2.65595	0.292748	0.00404697	Gm44591
ENSMUSG00000026728	1.95144	6.67085	0.0040502	Vim
ENSMUSG00000104058	3.87447	-0.820033	0.00406644	Etv3l
ENSMUSG00000073514	-2.03394	3.17365	0.00414122	Dok6
ENSMUSG00000104704	-6.62841	-1.26604	0.00416566	Gm43133
ENSMUSG00000030142	6.57198	-1.27826	0.00416566	Clec4e
ENSMUSG00000042265	6.57198	-1.27826	0.00416566	Trem1
ENSMUSG00000066363	6.57198	-1.27826	0.00416566	Serpina3f
ENSMUSG00000096349	6.57198	-1.27826	0.00416566	Gm22513
ENSMUSG00000100014	6.57198	-1.27826	0.00416566	Gm29290
ENSMUSG00000113159	6.57198	-1.27826	0.00416566	AC126262.1
ENSMUSG00000085260	-3.06293	-0.263342	0.00472911	Med9os
ENSMUSG00000086980	2.95146	-0.280766	0.00472911	Gm13791
ENSMUSG00000059089	2.67899	0.144291	0.0047504	Fcgr4
ENSMUSG00000080950	2.67899	0.144291	0.0047504	Gm7278
ENSMUSG00000015312	1.94223	4.47511	0.00478907	Gadd45b
ENSMUSG00000028480	1.98884	2.97505	0.00498393	Glipr2
ENSMUSG00000028459	2.17669	1.20765	0.00536148	Cd72
ENSMUSG00000085174	-3.89494	-0.872786	0.00547934	Gm16206
ENSMUSG00000099759	-3.89494	-0.872786	0.00547934	1700030C10Rik
ENSMUSG00000104963	3.78768	-0.886807	0.00547934	Gm42974
ENSMUSG00000024164	2.30746	0.76114	0.00554519	C3
ENSMUSG00000007877	-2.05166	1.80698	0.00569548	Tcap
ENSMUSG00000002769	2.34234	0.647761	0.00571617	Gnmt
ENSMUSG00000037686	1.93575	3.13511	0.0057776	Aspg
ENSMUSG00000111938	2.89287	-0.326295	0.00585897	AC241534.1
ENSMUSG00000112808	2.89287	-0.326295	0.00585897	AC153546.1
ENSMUSG00000037095	2.06157	1.98109	0.00587836	Lrg1
ENSMUSG00000078129	-2.43073	0.493218	0.00591026	Actl10
ENSMUSG00000023964	2.43711	0.390097	0.00613111	Calcr
ENSMUSG00000049530	-6.5042	-1.35957	0.00614931	Clrn2
ENSMUSG00000028023	6.44783	-1.37097	0.00614931	Pitx2
ENSMUSG00000102112	6.44783	-1.37097	0.00614931	1810041H14Rik
ENSMUSG00000108455	6.44783	-1.37097	0.00614931	Gm44745
ENSMUSG00000046733	2.31204	0.624088	0.00644749	Gprc5a
ENSMUSG00000074874	2.31204	0.624088	0.00644749	Ctla2b
ENSMUSG00000034112	2.04733	1.63404	0.00645369	Atp2c2
ENSMUSG00000096596	-2.21667	1.07946	0.00655365	Gm10591
ENSMUSG00000049892	1.88459	3.6872	0.0066291	Rasd1
ENSMUSG00000001020	2.22586	0.825325	0.00665508	S100a4
ENSMUSG00000018143	1.85649	4.37426	0.00670282	Mafk
ENSMUSG00000060803	2.07643	1.30089	0.00697431	Gstp1
ENSMUSG00000056749	1.8559	4.08335	0.00711001	Nfil3
ENSMUSG00000024087	1.86843	3.57407	0.00721776	Cyp1b1
ENSMUSG00000019970	1.81317	6.99979	0.00723574	Sgk1
ENSMUSG00000031364	-3.80256	-0.94354	0.00744743	Grpr
ENSMUSG00000095956	3.69533	-0.956845	0.00744743	1700036A12Rik
ENSMUSG00000001504	2.46338	0.21012	0.00745943	Irx2
ENSMUSG00000104728	2.46338	0.21012	0.00745943	Gm42462
ENSMUSG00000028214	1.94916	2.28411	0.00767031	Gem
ENSMUSG00000012123	2.03244	1.34534	0.00783083	Aim1l
ENSMUSG00000103694	-2.05039	1.50834	0.00807087	Gm37530
ENSMUSG00000032487	1.80812	4.74741	0.00815898	Ptgs2
ENSMUSG00000022996	1.99056	1.87475	0.0081622	Wnt10b
ENSMUSG00000048540	2.24948	0.575535	0.00823406	Nhlh2
ENSMUSG00000021337	2.60695	-0.193059	0.00847458	Scgn
ENSMUSG00000020773	1.8652	2.75287	0.00863021	Trim47
ENSMUSG00000026547	1.81143	3.96332	0.00868072	Tagln2
ENSMUSG00000058818	2.42171	0.177919	0.00873716	Pirb
ENSMUSG00000043346	-2.32414	0.410149	0.00877551	Gm6741
ENSMUSG00000024014	1.83848	2.92818	0.00890989	Pim1
ENSMUSG00000056305	2.14359	0.761679	0.0091868	Usp39
ENSMUSG00000102581	-6.36829	-1.45953	0.00922396	Gm37443
ENSMUSG00000020583	6.31197	-1.47009	0.00922396	Matn3
ENSMUSG00000026114	6.31197	-1.47009	0.00922396	Cnga3
ENSMUSG00000026581	6.31197	-1.47009	0.00922396	Sell
ENSMUSG00000050075	6.31197	-1.47009	0.00922396	Gpr171
ENSMUSG00000070419	6.31197	-1.47009	0.00922396	Cyp3a57
ENSMUSG00000099839	6.31197	-1.47009	0.00922396	Gm29374
ENSMUSG00000100334	6.31197	-1.47009	0.00922396	C230024C17Rik
ENSMUSG00000045667	1.97354	1.37437	0.00937012	Smtnl2
ENSMUSG00000021675	2.0568	1.02058	0.00941013	F2rl2
ENSMUSG00000091562	-2.35795	0.260842	0.00943598	Crybg3
ENSMUSG00000021319	1.90803	2.1741	0.00949537	Sfrp4
ENSMUSG00000056771	-1.91185	1.75132	0.00971263	Gm10010
ENSMUSG00000097904	-3.14759	-0.680005	0.00977491	Gm26711
ENSMUSG00000048534	3.0373	-0.694261	0.00977491	Jaml
ENSMUSG00000069893	-3.70386	-1.01792	0.0102151	9930111J21Rik1
ENSMUSG00000078763	3.59666	-1.03048	0.0102151	Slfn1
ENSMUSG00000083332	3.59666	-1.03048	0.0102151	Gm7599
ENSMUSG00000097088	3.59666	-1.03048	0.0102151	Gm26615
ENSMUSG00000085517	-2.40161	0.0943327	0.0102559	Gm12963
ENSMUSG00000039462	2.37881	0.144978	0.0102559	Col10a1
ENSMUSG00000028072	2.03301	1.00235	0.0103188	Ntrk1
ENSMUSG00000106692	2.55064	-0.235858	0.0103313	Gm43299
ENSMUSG00000025019	-1.83321	2.58674	0.0104392	Lcor
ENSMUSG00000024222	1.72451	6.22452	0.0105863	Fkbp5
ENSMUSG00000004098	1.84414	2.27706	0.0112936	Col5a3
ENSMUSG00000025491	1.84414	2.27706	0.0112936	Ifitm1
ENSMUSG00000104293	2.45043	-0.0328748	0.0112943	Gm38043
ENSMUSG00000102555	-1.85994	1.85901	0.0113769	6430511E19Rik
ENSMUSG00000022893	1.72242	4.70046	0.0115038	Adamts1
ENSMUSG00000095675	2.21116	0.390724	0.011508	Ccl21b
ENSMUSG00000034731	-1.74151	3.73633	0.011744	Dgkh
ENSMUSG00000021685	2.33459	0.111262	0.0120652	Otp
ENSMUSG00000054717	1.79003	2.52848	0.0121872	Hmgb2
ENSMUSG00000105632	-1.97182	1.30913	0.0125757	Gm43272
ENSMUSG00000031344	1.86195	1.87537	0.0127647	Gabrq
ENSMUSG00000052749	2.95544	-0.755328	0.0127669	Trim30b
ENSMUSG00000058755	2.95544	-0.755328	0.0127669	Osm
ENSMUSG00000107091	2.95544	-0.755328	0.0127669	Gm43343
ENSMUSG00000032446	2.17381	0.362361	0.0132091	Eomes
ENSMUSG00000072620	1.82548	2.02826	0.0132264	Slfn2
ENSMUSG00000034394	1.89518	1.24041	0.0133652	Lif
ENSMUSG00000090698	1.75182	2.69196	0.0135053	Apold1
ENSMUSG00000038917	2.34781	-0.110366	0.0135382	3930402G23Rik
ENSMUSG00000094475	2.34781	-0.110366	0.0135382	Gm11007
ENSMUSG00000017697	2.11558	0.4732	0.0136412	Ada
ENSMUSG00000047407	1.8665	1.43074	0.0138795	Tgif1
ENSMUSG00000031780	1.93431	1.02107	0.0138929	Ccl17
ENSMUSG00000047638	-6.21823	-1.5669	0.0140787	Nr1h4
ENSMUSG00000083579	-6.21823	-1.5669	0.0140787	Gm15538
ENSMUSG00000093187	-6.21823	-1.5669	0.0140787	Mir344-2
ENSMUSG00000097858	-6.21823	-1.5669	0.0140787	9530052C20Rik
ENSMUSG00000098729	-6.21823	-1.5669	0.0140787	Gm27200
ENSMUSG00000101133	-6.21823	-1.5669	0.0140787	Gm29050
ENSMUSG00000110760	-6.21823	-1.5669	0.0140787	AC137127.1
ENSMUSG00000031966	6.16199	-1.57658	0.0140787	Glb1l3
ENSMUSG00000039981	6.16199	-1.57658	0.0140787	Zc3h12d
ENSMUSG00000065432	6.16199	-1.57658	0.0140787	Mir208a
ENSMUSG00000066720	6.16199	-1.57658	0.0140787	Cldn9
ENSMUSG00000071230	6.16199	-1.57658	0.0140787	Npw
ENSMUSG00000073535	6.16199	-1.57658	0.0140787	Gm5532
ENSMUSG00000086904	6.16199	-1.57658	0.0140787	Gm13404
ENSMUSG00000093622	6.16199	-1.57658	0.0140787	Gm20703
ENSMUSG00000097402	6.16199	-1.57658	0.0140787	Gm17399
ENSMUSG00000098021	6.16199	-1.57658	0.0140787	Gm9522
ENSMUSG00000107970	6.16199	-1.57658	0.0140787	AC132412.1
ENSMUSG00000087011	-3.5979	-1.09631	0.0141459	Gm12930
ENSMUSG00000028707	3.49074	-1.10811	0.0141459	Dmbx1
ENSMUSG00000068452	3.49074	-1.10811	0.0141459	Duox2
ENSMUSG00000072944	3.49074	-1.10811	0.0141459	Nup62cl
ENSMUSG00000108353	3.49074	-1.10811	0.0141459	Gm45205
ENSMUSG00000109206	2.63136	-0.524426	0.0144137	Gm45137
ENSMUSG00000042677	1.87446	1.22478	0.0144538	Zc3h12a
ENSMUSG00000107810	-1.69726	3.1758	0.0146434	Gm18609
ENSMUSG00000029304	1.65829	4.91567	0.0146656	Spp1
ENSMUSG00000027074	1.96039	0.846967	0.0148213	Slc43a3
ENSMUSG00000006445	1.83003	1.40323	0.014878	Epha2
ENSMUSG00000103378	-1.99474	0.908163	0.0150262	Gm37176
ENSMUSG00000054667	1.88913	1.07487	0.0153672	Irs4
ENSMUSG00000031340	2.08007	0.446433	0.0155279	Gabre
ENSMUSG00000031504	2.03402	0.551217	0.0158078	Rab20
ENSMUSG00000074063	2.03402	0.551217	0.0158078	Osgin1
ENSMUSG00000002847	1.99512	0.648892	0.0160393	Pla1a
ENSMUSG00000020424	1.84457	1.59884	0.0162617	Gatsl3
ENSMUSG00000098708	2.29362	-0.150742	0.0162728	Gm27252
ENSMUSG00000025492	1.65057	3.92598	0.0162782	Ifitm3
ENSMUSG00000067586	1.65078	3.88404	0.0164485	S1pr3
ENSMUSG00000028012	2.86864	-0.819114	0.0167826	Rrh
ENSMUSG00000029491	2.86864	-0.819114	0.0167826	Pde6b
ENSMUSG00000038216	2.86864	-0.819114	0.0167826	Pnmt
ENSMUSG00000042678	2.86864	-0.819114	0.0167826	Myo15
ENSMUSG00000045392	2.86864	-0.819114	0.0167826	Olfr1033
ENSMUSG00000047911	2.86864	-0.819114	0.0167826	Npm2
ENSMUSG00000079466	2.86864	-0.819114	0.0167826	Prdm12
ENSMUSG00000104282	2.86864	-0.819114	0.0167826	Gm37460
ENSMUSG00000024521	1.74689	2.09072	0.0167869	Pmaip1
ENSMUSG00000080893	1.62411	4.61326	0.01698	Gm15920
ENSMUSG00000025473	1.6885	2.59171	0.017126	Adam8
ENSMUSG00000056501	1.63124	4.00188	0.0171611	Cebpb
ENSMUSG00000053081	-2.18352	0.128647	0.0171989	1700069B07Rik
ENSMUSG00000038059	1.62808	4.24932	0.0172635	Smim3
ENSMUSG00000003032	1.66299	2.90477	0.0172744	Klf4
ENSMUSG00000030790	1.79815	1.72736	0.0173733	Adm
ENSMUSG00000038496	-2.08103	0.380735	0.0176996	Slc19a3
ENSMUSG00000051599	-1.98421	0.691738	0.0180807	Pcdhb2
ENSMUSG00000057132	2.55784	-0.578557	0.0182584	Rpgrip1
ENSMUSG00000098284	1.71419	2.14203	0.0183117	A330093E20Rik
ENSMUSG00000033220	1.74646	1.92545	0.0183459	Rac2
ENSMUSG00000025509	1.58498	5.04717	0.0189654	Pnpla2
ENSMUSG00000030341	1.58656	4.51349	0.0193371	Tnfrsf1a
ENSMUSG00000085440	-1.71573	1.75031	0.0193906	Sorbs2os
ENSMUSG00000019890	1.62315	2.9772	0.019495	Nts
ENSMUSG00000021281	1.78597	1.61127	0.0195027	Tnfaip2
ENSMUSG00000066842	-1.72996	1.50681	0.0195849	Hmcn1
ENSMUSG00000095403	-2.34968	-0.176877	0.019615	Gm21092
ENSMUSG00000074071	2.23732	-0.192289	0.019615	Fam169b
ENSMUSG00000077212	2.23732	-0.192289	0.019615	Snord69
ENSMUSG00000028494	1.60029	3.62753	0.0197734	Plin2
ENSMUSG00000084088	-3.48355	-1.17918	0.0197869	Gm12941
ENSMUSG00000086964	-3.48355	-1.17918	0.0197869	Gm15948
ENSMUSG00000103138	-3.48355	-1.17918	0.0197869	Gm2238
ENSMUSG00000006587	3.37643	-1.19018	0.0197869	Snai3
ENSMUSG00000009545	3.37643	-1.19018	0.0197869	Kcnq1
ENSMUSG00000027718	3.37643	-1.19018	0.0197869	Il21
ENSMUSG00000030236	3.37643	-1.19018	0.0197869	Slco1b2
ENSMUSG00000086598	3.37643	-1.19018	0.0197869	Btbd18
ENSMUSG00000102721	3.37643	-1.19018	0.0197869	A630081D01Rik
ENSMUSG00000110772	3.37643	-1.19018	0.0197869	AC152922.1
ENSMUSG00000020067	-1.86861	1.07805	0.0199187	Mypn
ENSMUSG00000020077	1.59972	3.79134	0.0200912	Srgn
ENSMUSG00000023153	2.05558	0.273741	0.0201657	Tmem52
ENSMUSG00000049103	2.00631	0.391351	0.0202026	Ccr2
ENSMUSG00000048538	1.96551	0.500078	0.0202064	Gm9826
ENSMUSG00000048721	1.63233	2.74875	0.0203272	Fndc9
ENSMUSG00000038393	1.55899	5.42059	0.0206846	Txnip
ENSMUSG00000031980	1.55657	5.53666	0.0208644	Agt
ENSMUSG00000109198	1.73461	1.33206	0.0211794	D7Bwg0826e
ENSMUSG00000003541	1.58625	3.45971	0.0214043	Ier3
ENSMUSG00000098120	1.76614	1.14393	0.0215388	Gm5914
ENSMUSG00000014030	-6.05072	-1.68284	0.0219002	Pax5
ENSMUSG00000021999	-6.05072	-1.68284	0.0219002	Cpb2
ENSMUSG00000025573	-6.05072	-1.68284	0.0219002	6030468B19Rik
ENSMUSG00000027403	-6.05072	-1.68284	0.0219002	Tgm6
ENSMUSG00000032103	-6.05072	-1.68284	0.0219002	Pus3
ENSMUSG00000082515	-6.05072	-1.68284	0.0219002	Gm12902
ENSMUSG00000084664	-6.05072	-1.68284	0.0219002	Gm23213
ENSMUSG00000089987	-6.05072	-1.68284	0.0219002	Gpx2-ps1
ENSMUSG00000097540	-6.05072	-1.68284	0.0219002	1700037F24Rik
ENSMUSG00000101360	-6.05072	-1.68284	0.0219002	4933417O13Rik
ENSMUSG00000105061	-6.05072	-1.68284	0.0219002	Gm6740
ENSMUSG00000018924	5.99458	-1.69161	0.0219002	Alox15
ENSMUSG00000022598	5.99458	-1.69161	0.0219002	Psca
ENSMUSG00000025279	5.99458	-1.69161	0.0219002	Dnase1l3
ENSMUSG00000025746	5.99458	-1.69161	0.0219002	Il6
ENSMUSG00000031329	5.99458	-1.69161	0.0219002	Tsx
ENSMUSG00000036330	5.99458	-1.69161	0.0219002	Slc18a1
ENSMUSG00000083041	5.99458	-1.69161	0.0219002	Gm9835
ENSMUSG00000084796	5.99458	-1.69161	0.0219002	Mir142hg
ENSMUSG00000085456	5.99458	-1.69161	0.0219002	Gm15398
ENSMUSG00000088712	5.99458	-1.69161	0.0219002	Gm22728
ENSMUSG00000090243	5.99458	-1.69161	0.0219002	Gm16103
ENSMUSG00000108211	5.99458	-1.69161	0.0219002	Gm44130
ENSMUSG00000108893	5.99458	-1.69161	0.0219002	Gm44927
ENSMUSG00000109359	5.99458	-1.69161	0.0219002	Gm44797
ENSMUSG00000114113	5.99458	-1.69161	0.0219002	AC131759.2
ENSMUSG00000104871	1.80905	0.927509	0.0219721	Gm42639
ENSMUSG00000042784	1.82703	0.847487	0.0221354	Muc1
ENSMUSG00000083734	-2.88651	-0.873722	0.0222081	Gm16209
ENSMUSG00000089026	-2.88651	-0.873722	0.0222081	Gm25014
ENSMUSG00000090008	-2.88651	-0.873722	0.0222081	Gm16111
ENSMUSG00000111504	-2.88651	-0.873722	0.0222081	AC140409.3
ENSMUSG00000029322	2.7763	-0.885874	0.0222081	Plac8
ENSMUSG00000032021	2.7763	-0.885874	0.0222081	Crtam
ENSMUSG00000046070	2.7763	-0.885874	0.0222081	Igfals
ENSMUSG00000096862	2.7763	-0.885874	0.0222081	Gm13301
ENSMUSG00000106010	2.7763	-0.885874	0.0222081	Gm42616
ENSMUSG00000109864	2.7763	-0.885874	0.0222081	Eid3
ENSMUSG00000004891	1.54795	4.44413	0.0224335	Nes
ENSMUSG00000032231	1.54244	4.73124	0.0226084	Anxa2
ENSMUSG00000104969	-1.8022	1.18112	0.0231447	Gm43445
ENSMUSG00000017737	1.73296	1.19343	0.0231447	Mmp9
ENSMUSG00000020893	1.51978	7.06894	0.0231568	Per1
ENSMUSG00000066975	-2.59174	-0.621655	0.023239	Cryba4
ENSMUSG00000083380	-2.59174	-0.621655	0.023239	Gm3244
ENSMUSG00000006313	2.48037	-0.634814	0.023239	Upk1a
ENSMUSG00000042812	2.01391	0.24294	0.0232942	Foxf1
ENSMUSG00000063011	1.64319	2.12558	0.0234685	Msln
ENSMUSG00000053465	-1.6	2.66476	0.0235722	Hs6st3
ENSMUSG00000104814	-1.61873	2.30941	0.0236017	Gm42979
ENSMUSG00000027995	1.64609	2.09127	0.0236096	Tlr2
ENSMUSG00000108297	-2.41247	-0.407064	0.0236304	Gm44167
ENSMUSG00000032818	2.14276	-0.0321439	0.0236355	Loxhd1
ENSMUSG00000086534	-2.29108	-0.220236	0.0237107	Gm16758
ENSMUSG00000111602	-2.29108	-0.220236	0.0237107	AC156791.1
ENSMUSG00000108414	1.54019	4.27115	0.0237367	Snhg1
ENSMUSG00000098128	-1.75666	1.41096	0.0239704	Gm3693
ENSMUSG00000105368	-1.84176	0.887306	0.0241292	Gm43759
ENSMUSG00000040229	-1.5379	3.80404	0.0244068	Gpr34
ENSMUSG00000103697	-1.54831	3.35875	0.0249288	Gm38020
ENSMUSG00000028967	1.50491	5.75265	0.0251948	Errfi1
ENSMUSG00000031765	1.48911	8.32556	0.0257506	Mt1
ENSMUSG00000001496	1.89359	0.447047	0.025952	Nkx2-1
ENSMUSG00000023393	1.74261	0.96616	0.026091	Slc17a9
ENSMUSG00000034205	1.92857	0.334067	0.0264292	Loxl2
ENSMUSG00000105556	-1.81381	0.866668	0.0265155	Gm43080
ENSMUSG00000103092	-1.62238	1.72722	0.0266873	Pcdha5
ENSMUSG00000023845	-1.51169	4.00268	0.026814	Lnpep
ENSMUSG00000105987	1.53752	3.19925	0.0268851	AI506816
ENSMUSG00000026049	1.55723	2.69314	0.0269284	Tex30
ENSMUSG00000030048	-1.82523	0.781586	0.0269842	Gkn3
ENSMUSG00000037593	-1.53686	2.94934	0.0270455	BC030499
ENSMUSG00000104344	-1.57803	2.30916	0.0271571	Gm38077
ENSMUSG00000051985	-1.4905	4.78928	0.0272157	Igfn1
ENSMUSG00000049988	2.0236	0.0774373	0.0275183	Lrrc25
ENSMUSG00000054622	-3.35934	-1.26706	0.0279694	D730045B01Rik
ENSMUSG00000086425	-3.35934	-1.26706	0.0279694	F730016J06Rik
ENSMUSG00000090919	-3.35934	-1.26706	0.0279694	Pabpc4l
ENSMUSG00000092876	-3.35934	-1.26706	0.0279694	Gm25641
ENSMUSG00000096962	-3.35934	-1.26706	0.0279694	Gm26622
ENSMUSG00000107216	-3.35934	-1.26706	0.0279694	2210412B16Rik
ENSMUSG00000109561	-3.35934	-1.26706	0.0279694	Ankrd31
ENSMUSG00000004939	3.25228	-1.27724	0.0279694	Nmrk2
ENSMUSG00000026068	3.25228	-1.27724	0.0279694	Il18rap
ENSMUSG00000031991	3.25228	-1.27724	0.0279694	Spata19
ENSMUSG00000034683	3.25228	-1.27724	0.0279694	Ppp1r1c
ENSMUSG00000042096	3.25228	-1.27724	0.0279694	Dao
ENSMUSG00000051220	3.25228	-1.27724	0.0279694	Ercc6l
ENSMUSG00000052270	3.25228	-1.27724	0.0279694	Fpr2
ENSMUSG00000071552	3.25228	-1.27724	0.0279694	Tigit
ENSMUSG00000091993	3.25228	-1.27724	0.0279694	B930036N10Rik
ENSMUSG00000112295	3.25228	-1.27724	0.0279694	AC153801.2
ENSMUSG00000109836	-1.48262	4.98992	0.0280413	Gm45884
ENSMUSG00000045746	-2.14895	-0.0946098	0.0281231	B230317F23Rik
ENSMUSG00000093637	-2.14895	-0.0946098	0.0281231	Gm20636
ENSMUSG00000108897	-2.14895	-0.0946098	0.0281231	Gm44861
ENSMUSG00000081157	1.8296	0.52647	0.0287327	Gm13552
ENSMUSG00000113626	-2.23	-0.264927	0.0287437	AC159290.1
ENSMUSG00000046694	2.11766	-0.279183	0.0287437	Fam46b
ENSMUSG00000049307	2.11766	-0.279183	0.0287437	Fut4
ENSMUSG00000025961	-2.3425	-0.458011	0.0293231	4933402D24Rik
ENSMUSG00000027611	2.23055	-0.471428	0.0293231	Procr
ENSMUSG00000110791	2.23055	-0.471428	0.0293231	AC113059.1
ENSMUSG00000111497	2.23055	-0.471428	0.0293231	Raver1
ENSMUSG00000079164	-2.78781	-0.944492	0.0295884	Tlr5
ENSMUSG00000000263	2.67763	-0.955896	0.0295884	Glra1
ENSMUSG00000026644	2.67763	-0.955896	0.0295884	Acbd7
ENSMUSG00000035745	2.67763	-0.955896	0.0295884	Grin3b
ENSMUSG00000048349	2.67763	-0.955896	0.0295884	Pou4f1
ENSMUSG00000023083	-2.50985	-0.680897	0.0297218	H2-M10.2
ENSMUSG00000108393	-2.50985	-0.680897	0.0297218	Gm45055
ENSMUSG00000107667	2.39851	-0.693371	0.0297218	C530044C16Rik
ENSMUSG00000073016	-1.59072	1.7041	0.0297537	Uprt
ENSMUSG00000041624	-1.54044	2.59747	0.0300272	Gucy1a2
ENSMUSG00000017009	1.44697	6.78383	0.0303807	Sdc4
ENSMUSG00000022032	1.63244	1.25717	0.0304424	Scara5
ENSMUSG00000033685	1.45744	5.12218	0.0304573	Ucp2
ENSMUSG00000020407	1.61431	1.78307	0.0304979	Upp1
ENSMUSG00000046768	1.50555	2.85043	0.0305798	Rhoj
ENSMUSG00000029177	1.53507	2.42372	0.0309575	Cenpa
ENSMUSG00000075020	1.50861	3.06005	0.0309832	Mir670hg
ENSMUSG00000060534	-1.52989	2.56592	0.0312151	Dcc
ENSMUSG00000079304	-1.94698	0.127951	0.0312329	4933413G19Rik
ENSMUSG00000001025	1.46155	4.47998	0.0313547	S100a6
ENSMUSG00000034765	1.46488	4.17671	0.0313901	Dusp5
ENSMUSG00000025902	-1.57462	1.6924	0.0314265	Sox17
ENSMUSG00000030847	1.46924	3.85238	0.0315257	Bag3
ENSMUSG00000055972	-1.83354	0.464215	0.0323868	2810407A14Rik
ENSMUSG00000089929	1.79409	0.500679	0.0323868	Bcl2a1b
ENSMUSG00000045441	-1.46002	3.64084	0.0324665	Gprin3
ENSMUSG00000031111	1.47522	3.26268	0.0327499	Igsf1
ENSMUSG00000027315	1.58153	1.84632	0.0327547	Spint1
ENSMUSG00000056737	1.58153	1.84632	0.0327547	Capg
ENSMUSG00000029816	1.54942	2.0567	0.0329217	Gpnmb
ENSMUSG00000000126	-1.45274	3.8115	0.0331638	Wnt9a
ENSMUSG00000055660	-1.51189	2.45335	0.0335081	Mettl4
ENSMUSG00000112112	-2.09264	-0.135536	0.0335404	AC154300.1
ENSMUSG00000039377	1.98005	-0.149982	0.0335404	Hlx
ENSMUSG00000037169	-1.50637	2.66416	0.0335425	Mycn
ENSMUSG00000051951	-1.43852	4.3859	0.0340883	Xkr4
ENSMUSG00000090053	-1.48982	2.85841	0.0341251	Palm2
ENSMUSG00000113055	1.84641	0.274397	0.0347653	AC115910.1
ENSMUSG00000067882	-5.86118	-1.80885	0.0347826	Casp16-ps
ENSMUSG00000085197	-5.86118	-1.80885	0.0347826	1700125H03Rik
ENSMUSG00000088506	-5.86118	-1.80885	0.0347826	Gm24409
ENSMUSG00000090036	-5.86118	-1.80885	0.0347826	Gm15900
ENSMUSG00000098075	-5.86118	-1.80885	0.0347826	Gm26994
ENSMUSG00000099267	-5.86118	-1.80885	0.0347826	Mir6955
ENSMUSG00000102647	-5.86118	-1.80885	0.0347826	Gm38024
ENSMUSG00000109559	-5.86118	-1.80885	0.0347826	Gm34280
ENSMUSG00000110832	-5.86118	-1.80885	0.0347826	AC115891.1
ENSMUSG00000111399	-5.86118	-1.80885	0.0347826	AC165256.2
ENSMUSG00000111673	-5.86118	-1.80885	0.0347826	CT025653.1
ENSMUSG00000114149	-5.86118	-1.80885	0.0347826	AC163040.3
ENSMUSG00000007946	5.80516	-1.81668	0.0347826	Phox2a
ENSMUSG00000010760	5.80516	-1.81668	0.0347826	Phlda2
ENSMUSG00000022534	5.80516	-1.81668	0.0347826	Mefv
ENSMUSG00000028280	5.80516	-1.81668	0.0347826	Gabrr1
ENSMUSG00000028640	5.80516	-1.81668	0.0347826	Tfap2c
ENSMUSG00000037161	5.80516	-1.81668	0.0347826	Mgarp
ENSMUSG00000040554	5.80516	-1.81668	0.0347826	Aipl1
ENSMUSG00000045455	5.80516	-1.81668	0.0347826	Gm9797
ENSMUSG00000046213	5.80516	-1.81668	0.0347826	Cym
ENSMUSG00000049653	5.80516	-1.81668	0.0347826	Spatc1
ENSMUSG00000062609	5.80516	-1.81668	0.0347826	Kcnj15
ENSMUSG00000064437	5.80516	-1.81668	0.0347826	Snord49b
ENSMUSG00000067571	5.80516	-1.81668	0.0347826	Ms4a15
ENSMUSG00000072324	5.80516	-1.81668	0.0347826	Gm8420
ENSMUSG00000077711	5.80516	-1.81668	0.0347826	AF357399
ENSMUSG00000078926	5.80516	-1.81668	0.0347826	Cdc20b
ENSMUSG00000082292	5.80516	-1.81668	0.0347826	Gm12250
ENSMUSG00000092323	5.80516	-1.81668	0.0347826	BB365896
ENSMUSG00000098004	5.80516	-1.81668	0.0347826	Gm27027
ENSMUSG00000110685	5.80516	-1.81668	0.0347826	Gm5373
ENSMUSG00000110874	5.80516	-1.81668	0.0347826	AC121988.1
ENSMUSG00000113842	5.80516	-1.81668	0.0347826	AC122828.3
ENSMUSG00000040435	1.42926	4.513	0.0348715	Ppp1r15a
ENSMUSG00000110727	-2.16622	-0.311037	0.034945	CT025619.1
ENSMUSG00000025779	2.05389	-0.32469	0.034945	Ly96
ENSMUSG00000092349	2.05389	-0.32469	0.034945	Platr17
ENSMUSG00000037820	1.43053	4.22127	0.035049	Tgm2
ENSMUSG00000030748	1.44098	3.77092	0.0354351	Il4ra
ENSMUSG00000034911	-1.51374	2.13953	0.0357515	Ushbp1
ENSMUSG00000027907	1.53802	1.93629	0.0360117	S100a11
ENSMUSG00000030865	-1.69003	0.946518	0.03639	Chp2
ENSMUSG00000043467	-1.42611	3.85882	0.0365108	Zbtb37
ENSMUSG00000055134	-2.26896	-0.510809	0.0365207	9130017K11Rik
ENSMUSG00000030858	2.15703	-0.523575	0.0365207	1700007K09Rik
ENSMUSG00000108847	2.15703	-0.523575	0.0365207	B830042I05Rik
ENSMUSG00000022468	1.47245	2.48485	0.0372648	Endou
ENSMUSG00000049148	-1.51314	1.8571	0.0372988	Plcxd3
ENSMUSG00000105957	-1.52118	1.6081	0.0378779	Gm43254
ENSMUSG00000096225	1.69261	0.650023	0.0378812	Lhx8
ENSMUSG00000084849	-1.98505	-0.0167919	0.0380057	Gm16105
ENSMUSG00000042638	1.87227	-0.031413	0.0380057	Gucy2c
ENSMUSG00000039476	1.56746	1.21029	0.0380209	Prrx2
ENSMUSG00000055333	-1.80947	0.320742	0.038112	Fat2
ENSMUSG00000108702	1.77851	0.363629	0.038112	Gm9333
ENSMUSG00000020169	-2.42303	-0.742658	0.0381992	Best3
ENSMUSG00000021469	2.31171	-0.754424	0.0381992	Msx2
ENSMUSG00000034533	2.31171	-0.754424	0.0381992	Scn10a
ENSMUSG00000083474	2.31171	-0.754424	0.0381992	Gm15267
ENSMUSG00000089662	2.31171	-0.754424	0.0381992	Gm14057
ENSMUSG00000109877	2.31171	-0.754424	0.0381992	Gm45609
ENSMUSG00000070601	-1.66148	1.00387	0.0384394	Vmn2r84
ENSMUSG00000022346	1.45311	2.89123	0.0384612	Myc
ENSMUSG00000028369	-1.61554	1.30745	0.038658	Svep1
ENSMUSG00000037405	1.45685	2.52407	0.0387135	Icam1
ENSMUSG00000034640	1.3877	4.86018	0.0392396	Tiparp
ENSMUSG00000092048	-2.68185	-1.01889	0.0396963	Vmn2r85
ENSMUSG00000106515	-2.68185	-1.01889	0.0396963	Gm30382
ENSMUSG00000106965	-2.68185	-1.01889	0.0396963	Gm18290
ENSMUSG00000112163	-2.68185	-1.01889	0.0396963	AC158606.2
ENSMUSG00000030859	2.57171	-1.02952	0.0396963	Fam24a
ENSMUSG00000037446	2.57171	-1.02952	0.0396963	Tulp1
ENSMUSG00000051136	2.57171	-1.02952	0.0396963	Ghsr
ENSMUSG00000092627	2.57171	-1.02952	0.0396963	D130058E05Rik
ENSMUSG00000044694	-1.82669	0.19489	0.0399547	2010007H06Rik
ENSMUSG00000109178	-1.82669	0.19489	0.0399547	Gm3257
ENSMUSG00000022595	-3.22343	-1.3606	0.0399705	Lypd2
ENSMUSG00000039628	-3.22343	-1.3606	0.0399705	Hs3st6
ENSMUSG00000054493	-3.22343	-1.3606	0.0399705	Gm9947
ENSMUSG00000085813	-3.22343	-1.3606	0.0399705	Gm15870
ENSMUSG00000102591	-3.22343	-1.3606	0.0399705	Gm38383
ENSMUSG00000104708	-3.22343	-1.3606	0.0399705	Gm42503
ENSMUSG00000026809	3.11643	-1.36993	0.0399705	Spaca9
ENSMUSG00000030911	3.11643	-1.36993	0.0399705	Zp2
ENSMUSG00000043549	3.11643	-1.36993	0.0399705	Fam90a1b
ENSMUSG00000064057	3.11643	-1.36993	0.0399705	Scgb3a1
ENSMUSG00000086683	3.11643	-1.36993	0.0399705	Gm12867
ENSMUSG00000090317	3.11643	-1.36993	0.0399705	Gm17324
ENSMUSG00000091523	3.11643	-1.36993	0.0399705	AU040972
ENSMUSG00000105107	3.11643	-1.36993	0.0399705	Gm43412
ENSMUSG00000109764	3.11643	-1.36993	0.0399705	Klkb1
ENSMUSG00000112803	3.11643	-1.36993	0.0399705	AC159326.2
ENSMUSG00000044966	-2.03404	-0.177648	0.0400936	Fbxo48
ENSMUSG00000031212	1.92146	-0.191519	0.0400936	Pgr15l
ENSMUSG00000033538	1.92146	-0.191519	0.0400936	Casp4
ENSMUSG00000008384	1.39602	3.95902	0.0401076	Sertad1
ENSMUSG00000035828	1.37255	5.94059	0.0401761	Pim3
ENSMUSG00000094410	-1.48964	1.76022	0.0408167	Gm38394
ENSMUSG00000071713	1.48756	2.0119	0.0408466	Csf2rb
ENSMUSG00000035673	1.37197	5.21538	0.0411608	Sbno2
ENSMUSG00000045813	-1.66388	0.845209	0.0412252	Gm9801
ENSMUSG00000111443	-1.75579	0.40827	0.0412756	AC116180.1
ENSMUSG00000102336	-1.47896	1.79313	0.0420106	Gm37233
ENSMUSG00000050919	-1.84787	0.0570334	0.0421466	Zfp366
ENSMUSG00000089945	-1.84787	0.0570334	0.0421466	Pakap
ENSMUSG00000112008	1.65954	0.626372	0.0422148	AC124556.1
ENSMUSG00000022901	1.46137	2.2249	0.0424164	Cd86
ENSMUSG00000097637	-2.09948	-0.358657	0.042606	4933417D19Rik
ENSMUSG00000100158	-2.09948	-0.358657	0.042606	Gm28119
ENSMUSG00000102780	-2.09948	-0.358657	0.042606	Gm38253
ENSMUSG00000112343	1.98717	-0.371691	0.042606	AC154734.1
ENSMUSG00000030525	-1.42344	2.81043	0.0427452	Chrna7
ENSMUSG00000059498	1.36521	4.62416	0.0428821	Fcgr3
ENSMUSG00000022041	1.61314	0.785345	0.0429085	Chrna2
ENSMUSG00000113894	1.73801	0.334708	0.0434223	AC129597.1
ENSMUSG00000086924	-1.48038	1.53178	0.043614	Gm11766
ENSMUSG00000097452	-1.39761	3.00578	0.0436977	Gm2824
ENSMUSG00000036353	-1.35337	5.22672	0.0437998	P2ry12
ENSMUSG00000103857	-1.60995	1.04072	0.0438491	Gm37249
ENSMUSG00000005892	1.39902	2.79359	0.0443649	Trh
ENSMUSG00000026072	1.40436	2.93091	0.0445829	Il1r1
ENSMUSG00000063628	1.81809	-0.0696157	0.0447917	Gm7665
ENSMUSG00000065590	1.81809	-0.0696157	0.0447917	Mir212
ENSMUSG00000027412	1.52352	1.47297	0.0448494	Lpin3
ENSMUSG00000033705	-1.35576	4.13182	0.0454968	Stard9
ENSMUSG00000026616	-2.19147	-0.565598	0.0456519	Cr2
ENSMUSG00000054745	-2.19147	-0.565598	0.0456519	Gm9955
ENSMUSG00000097300	-2.19147	-0.565598	0.0456519	Gm26835
ENSMUSG00000015880	2.07956	-0.577694	0.0456519	Ncapg
ENSMUSG00000040367	2.07956	-0.577694	0.0456519	Lrrd1
ENSMUSG00000086544	-1.58695	1.09451	0.0457851	Chn1os3
ENSMUSG00000104245	-1.77957	0.161466	0.0459806	Gm38155
ENSMUSG00000020286	1.75928	0.212133	0.0459806	1700093K21Rik
ENSMUSG00000051159	1.52368	1.52533	0.0462892	Cited1
ENSMUSG00000027955	-1.43542	2.05091	0.0465825	Fam198b
ENSMUSG00000031609	1.37156	3.23223	0.0467046	Sap30
ENSMUSG00000040552	1.40523	2.41068	0.0474406	C3ar1
ENSMUSG00000104459	-1.4895	1.27604	0.0476789	Gm37824
ENSMUSG00000079645	-1.97295	-0.221017	0.0480368	Gm17193
ENSMUSG00000112640	-1.97295	-0.221017	0.0480368	AC172027.3
ENSMUSG00000027322	1.86039	-0.234296	0.0480368	Siglec1
ENSMUSG00000023249	1.36879	3.10898	0.0486541	Parp3
ENSMUSG00000065485	-1.79563	0.0202331	0.0490758	Mir219a-2
ENSMUSG00000097234	1.78536	0.0781414	0.0490758	Gm26518
ENSMUSG00000038112	1.35024	3.62027	0.0491049	AW551984
ENSMUSG00000032000	1.50401	1.40483	0.0492372	Birc3
ENSMUSG00000092335	-2.33065	-0.80716	0.0493358	Zfp977
ENSMUSG00000108824	-2.33065	-0.80716	0.0493358	A230057D06Rik
ENSMUSG00000004709	2.21936	-0.818196	0.0493358	Cd244
ENSMUSG00000061039	2.21936	-0.818196	0.0493358	Olfr920
ENSMUSG00000087213	2.21936	-0.818196	0.0493358	2810408I11Rik
ENSMUSG00000090665	2.21936	-0.818196	0.0493358	Gad1-ps
ENSMUSG00000095648	2.21936	-0.818196	0.0493358	Gm2004
ENSMUSG00000107136	2.21936	-0.818196	0.0493358	Gm42466
ENSMUSG00000110125	2.21936	-0.818196	0.0493358	Gm45621
ENSMUSG00000113769	2.21936	-0.818196	0.0493358	AC132623.2
ENSMUSG00000046618	-1.39011	2.64545	0.0493713	Olfml2a
ENSMUSG00000007653	-1.31081	6.08788	0.0495109	Gabrb2
ENSMUSG00000096991	-1.72233	0.258853	0.0495298	Gm26789
ENSMUSG00000085269	-1.67104	0.463603	0.0497057	Gm15777
ENSMUSG00000048782	-1.42077	1.86692	0.0499183	Insc

## Sheet: Supplementary Table S3
Supplementary Table S3 DEGs at d3 post-stoke
Gene ID	logFC	logCPM	PValue	GeneSymbol
ENSMUSG00000022218	7.28084	4.13057	2.282e-14	Tgm1
ENSMUSG00000049723	11.2092	2.93282	8.05251e-14	Mmp12
ENSMUSG00000019987	7.17685	3.63095	1.96328e-13	Arg1
ENSMUSG00000026822	6.89481	3.75105	3.02034e-13	Lcn2
ENSMUSG00000015854	8.0681	3.04593	4.10219e-13	Cd5l
ENSMUSG00000050335	6.59497	4.239	4.49308e-13	Lgals3
ENSMUSG00000029304	5.59377	8.50877	2.23468e-12	Spp1
ENSMUSG00000000031	6.39721	3.82872	3.22246e-12	H19
ENSMUSG00000112023	6.91578	2.82638	1.04506e-11	Lilr4b
ENSMUSG00000029816	5.42382	5.5377	1.94669e-11	Gpnmb
ENSMUSG00000050370	9.99218	1.74988	2.08782e-10	Ch25h
ENSMUSG00000025044	5.44482	3.47181	3.25678e-10	Msr1
ENSMUSG00000005413	4.66897	5.90873	1.44849e-09	Hmox1
ENSMUSG00000069516	4.25336	6.87743	1.41192e-08	Lyz2
ENSMUSG00000001131	4.32173	3.29715	6.2176e-08	Timp1
ENSMUSG00000028494	3.94926	5.67708	1.07284e-07	Plin2
ENSMUSG00000112148	4.17442	3.07374	1.70983e-07	Lilrb4a
ENSMUSG00000024164	4.31741	2.54832	2.45749e-07	C3
ENSMUSG00000047798	5.91284	0.98257	2.53726e-07	Cd300lf
ENSMUSG00000040522	8.77522	0.601254	2.57175e-07	Tlr8
ENSMUSG00000021091	3.71922	6.85178	3.55228e-07	Serpina3n
ENSMUSG00000029371	5.18534	1.18026	4.29559e-07	Cxcl5
ENSMUSG00000019942	4.05361	2.7738	4.89806e-07	Cdk1
ENSMUSG00000051220	5.79441	0.873251	5.12166e-07	Ercc6l
ENSMUSG00000026628	4.28694	2.02637	9.3493e-07	Atf3
ENSMUSG00000040552	3.60189	4.27111	1.37137e-06	C3ar1
ENSMUSG00000034205	4.07786	2.18048	1.37209e-06	Loxl2
ENSMUSG00000020914	3.54842	4.78457	1.39148e-06	Top2a
ENSMUSG00000000982	5.59626	0.691747	1.42078e-06	Ccl3
ENSMUSG00000030144	8.4726	0.323929	1.4456e-06	Clec4d
ENSMUSG00000078899	-8.45319	0.231944	1.71836e-06	Gm4631
ENSMUSG00000035385	8.41005	0.267136	1.71836e-06	Ccl2
ENSMUSG00000024529	3.59861	3.64987	1.7292e-06	Lox
ENSMUSG00000015880	4.36768	1.34165	1.94978e-06	Ncapg
ENSMUSG00000025473	3.53661	4.18462	2.04496e-06	Adam8
ENSMUSG00000026043	3.43184	6.11784	2.08105e-06	Col3a1
ENSMUSG00000027326	4.3526	1.32793	2.12999e-06	Knl1
ENSMUSG00000026728	3.33642	7.88924	3.16311e-06	Vim
ENSMUSG00000001403	3.87713	2.14275	3.21776e-06	Ube2c
ENSMUSG00000056737	3.49447	3.47139	3.44862e-06	Capg
ENSMUSG00000026358	8.27616	0.146252	3.54078e-06	Rgs1
ENSMUSG00000050578	8.27616	0.146252	3.54078e-06	Mmp13
ENSMUSG00000022491	8.24065	0.114352	4.27844e-06	Glycam1
ENSMUSG00000030111	3.3208	5.14669	4.65086e-06	A2m
ENSMUSG00000037544	4.054	1.35648	4.92729e-06	Dlgap5
ENSMUSG00000059089	4.054	1.35648	4.92729e-06	Fcgr4
ENSMUSG00000048327	3.51517	2.78223	5.12619e-06	Ckap2l
ENSMUSG00000045502	5.33857	0.458575	6.00382e-06	Hcar2
ENSMUSG00000079293	3.80508	1.9319	6.27031e-06	Clec7a
ENSMUSG00000037727	4.35471	0.950073	6.65856e-06	Avp
ENSMUSG00000037411	3.38618	3.23831	7.28268e-06	Serpine1
ENSMUSG00000027379	3.91154	1.68361	7.72037e-06	Bub1
ENSMUSG00000062609	8.12856	0.0141113	7.72046e-06	Kcnj15
ENSMUSG00000021886	5.281	0.406977	8.22534e-06	Gpr65
ENSMUSG00000037725	3.34925	3.2051	8.85328e-06	Ckap2
ENSMUSG00000040026	8.08918	-0.0209395	9.4751e-06	Saa3
ENSMUSG00000047592	8.08918	-0.0209395	9.4751e-06	Nxpe5
ENSMUSG00000040152	3.18441	4.54137	1.16122e-05	Thbs1
ENSMUSG00000025804	3.89553	1.2145	1.21556e-05	Ccr1
ENSMUSG00000079685	4.55096	0.604761	1.28863e-05	Ulbp1
ENSMUSG00000056130	5.19011	0.325888	1.34468e-05	Ticam2
ENSMUSG00000073490	3.81297	1.59486	1.36213e-05	Ifi207
ENSMUSG00000003484	3.86164	1.18433	1.47086e-05	Cyp4f18
ENSMUSG00000031262	3.86164	1.18433	1.47086e-05	Cenpi
ENSMUSG00000015340	3.44708	2.22196	1.49582e-05	Cybb
ENSMUSG00000002944	3.2346	3.39975	1.52707e-05	Cd36
ENSMUSG00000041431	3.45006	2.12162	1.70474e-05	Ccnb1
ENSMUSG00000020932	3.02759	10.4003	1.75822e-05	Gfap
ENSMUSG00000068129	3.82693	1.1535	1.78628e-05	Cst7
ENSMUSG00000028327	7.96413	-0.131608	1.79859e-05	Stra6l
ENSMUSG00000029082	7.96413	-0.131608	1.79859e-05	Bst1
ENSMUSG00000024679	3.27555	2.82396	1.93143e-05	Ms4a6d
ENSMUSG00000020808	3.51856	1.81998	2.32823e-05	Fam64a
ENSMUSG00000027322	3.79649	1.37117	2.47461e-05	Siglec1
ENSMUSG00000035383	4.41637	0.48553	2.65437e-05	Pmch
ENSMUSG00000020649	3.12191	3.3742	2.67577e-05	Rrm2
ENSMUSG00000040528	4.0434	0.673485	3.24175e-05	Milr1
ENSMUSG00000031004	2.98026	4.47313	3.35101e-05	Mki67
ENSMUSG00000022033	3.14414	2.82019	3.37028e-05	Pbk
ENSMUSG00000043613	7.8272	-0.251651	3.56805e-05	Mmp3
ENSMUSG00000049130	3.20993	2.28221	3.59529e-05	C5ar1
ENSMUSG00000028678	3.53115	1.52564	3.86346e-05	Kif2c
ENSMUSG00000004707	3.41598	1.7291	3.88401e-05	Ly9
ENSMUSG00000030789	3.9929	0.62919	4.23374e-05	Itgax
ENSMUSG00000079419	3.44288	1.60846	4.30882e-05	Ms4a6c
ENSMUSG00000034641	7.77851	-0.294035	4.53239e-05	Cd300ld
ENSMUSG00000026605	3.0226	3.21188	4.8431e-05	Cenpf
ENSMUSG00000023940	3.96696	0.606514	4.85126e-05	Sgol1
ENSMUSG00000033220	3.01747	3.00185	4.95952e-05	Rac2
ENSMUSG00000029762	3.54772	1.35898	5.11316e-05	Akr1b8
ENSMUSG00000027074	3.23968	1.9356	5.27985e-05	Slc43a3
ENSMUSG00000006219	3.10365	2.26872	5.73586e-05	Fblim1
ENSMUSG00000021609	3.55732	0.916768	6.97257e-05	Slc6a3
ENSMUSG00000019832	2.92736	3.04984	7.25135e-05	Rab32
ENSMUSG00000004709	3.88624	0.536233	7.38123e-05	Cd244
ENSMUSG00000044338	3.40331	1.41319	7.76435e-05	Aplnr
ENSMUSG00000028459	3.09544	2.00784	8.19325e-05	Cd72
ENSMUSG00000058818	3.55174	1.15488	8.62073e-05	Pirb
ENSMUSG00000022952	3.04199	2.05102	9.95914e-05	Runx1
ENSMUSG00000006398	2.95244	2.53974	0.000104089	Cdc20
ENSMUSG00000053175	3.27959	1.46544	0.000104429	Bcl3
ENSMUSG00000096596	-3.32309	0.950889	0.000107311	Gm10591
ENSMUSG00000001473	2.7812	3.90832	0.000111553	Tubb6
ENSMUSG00000023505	2.96364	2.42742	0.000112523	Cdca3
ENSMUSG00000015355	3.26511	1.45285	0.000112823	Cd48
ENSMUSG00000044468	2.78657	3.69313	0.000113794	Fam46c
ENSMUSG00000071203	2.98315	2.00012	0.000129775	Naip5
ENSMUSG00000027832	3.09543	1.69957	0.000133821	Ptx3
ENSMUSG00000073489	3.0531	1.77323	0.000136938	Ifi204
ENSMUSG00000030577	3.53915	0.608267	0.000147215	Cd22
ENSMUSG00000089929	3.10435	1.58781	0.000149877	Bcl2a1b
ENSMUSG00000046805	2.63624	7.29371	0.000150127	Mpeg1
ENSMUSG00000026580	7.44581	-0.57902	0.000164799	Selp
ENSMUSG00000029664	7.44581	-0.57902	0.000164799	Tfpi2
ENSMUSG00000048574	7.44581	-0.57902	0.000164799	Gm5593
ENSMUSG00000027611	3.51225	0.585241	0.000168571	Procr
ENSMUSG00000031304	3.51225	0.585241	0.000168571	Il2rg
ENSMUSG00000027331	2.75864	2.86303	0.000176304	Knstrn
ENSMUSG00000027469	2.6893	3.65605	0.000182196	Tpx2
ENSMUSG00000024737	2.7375	3.10972	0.000187878	Slc15a3
ENSMUSG00000043263	3.99315	0.118586	0.000191901	Ifi209
ENSMUSG00000099757	3.6459	0.329805	0.000211308	BE692007
ENSMUSG00000033952	2.76482	2.59468	0.000222068	Aspm
ENSMUSG00000031303	2.70029	2.85407	0.000230215	Map3k15
ENSMUSG00000073418	2.55239	6.42632	0.000240502	C4b
ENSMUSG00000026656	2.60513	4.11598	0.000244807	Fcgr2b
ENSMUSG00000058626	-2.92824	1.56536	0.000245978	Capn11
ENSMUSG00000000682	2.70282	2.68504	0.000259094	Cd52
ENSMUSG00000038943	2.62054	3.55058	0.000266197	Prc1
ENSMUSG00000030208	2.60446	3.60637	0.000276737	Emp1
ENSMUSG00000071714	2.72757	2.51178	0.00027841	Csf2rb2
ENSMUSG00000026536	7.31535	-0.688362	0.000290613	Ifi211
ENSMUSG00000035373	7.31535	-0.688362	0.000290613	Ccl7
ENSMUSG00000097352	7.31535	-0.688362	0.000290613	C920009B18Rik
ENSMUSG00000005233	2.87504	1.72278	0.000292323	Spc25
ENSMUSG00000043740	3.25188	0.654949	0.000294417	B430306N03Rik
ENSMUSG00000020493	2.89213	1.6353	0.000297769	Prr11
ENSMUSG00000001506	2.50386	6.17492	0.000310491	Col1a1
ENSMUSG00000028068	2.74125	2.10353	0.000310595	Iqgap3
ENSMUSG00000071713	2.64191	2.95733	0.000320879	Csf2rb
ENSMUSG00000074874	3.04546	1.26382	0.000325979	Ctla2b
ENSMUSG00000047407	2.7452	2.1749	0.000361494	Tgif1
ENSMUSG00000039109	2.52531	3.86197	0.000375228	F13a1
ENSMUSG00000029553	4.42435	-0.335266	0.000385253	Tfec
ENSMUSG00000098318	3.50883	0.214118	0.000405979	Lockd
ENSMUSG00000063193	3.83328	-0.0164991	0.000408153	Cd300lb
ENSMUSG00000042286	2.43683	6.25184	0.000428768	Stab1
ENSMUSG00000034855	3.47243	0.183659	0.000481147	Cxcl10
ENSMUSG00000024056	3.01347	1.07767	0.000488047	Ndc80
ENSMUSG00000005800	3.79038	-0.052383	0.000497338	Mmp8
ENSMUSG00000049988	3.08137	0.956108	0.000518737	Lrrc25
ENSMUSG00000060586	2.63245	2.26615	0.000521342	H2-Eb1
ENSMUSG00000039981	7.17191	-0.806863	0.000530405	Zc3h12d
ENSMUSG00000045471	7.17191	-0.806863	0.000530405	Hcrt
ENSMUSG00000097415	2.48695	3.36466	0.000532363	AU020206
ENSMUSG00000032783	3.27683	0.386211	0.000533686	Troap
ENSMUSG00000038379	3.06004	0.938087	0.000575736	Ttk
ENSMUSG00000001228	2.53615	2.54432	0.000594414	Uhrf1
ENSMUSG00000046223	2.90309	1.14337	0.000605395	Plaur
ENSMUSG00000079017	2.90309	1.14337	0.000605395	Ifi27l2a
ENSMUSG00000028874	3.74616	-0.0891997	0.000608346	Fgr
ENSMUSG00000036223	4.31389	-0.426843	0.000621965	Ska1
ENSMUSG00000018774	2.37296	5.2207	0.000623096	Cd68
ENSMUSG00000068699	2.43633	3.41872	0.00064533	Flnc
ENSMUSG00000068220	2.36454	5.36636	0.000647198	Lgals1
ENSMUSG00000022146	2.40868	3.78196	0.00065853	Osmr
ENSMUSG00000049103	2.88427	1.12757	0.000663375	Ccr2
ENSMUSG00000026981	7.09447	-0.870054	0.000726851	Il1rn
ENSMUSG00000037482	7.09447	-0.870054	0.000726851	Erv3
ENSMUSG00000026979	2.64756	1.62629	0.000743327	Psd4
ENSMUSG00000021624	2.4054	3.56834	0.000751014	Cd180
ENSMUSG00000004730	2.33469	4.78219	0.000794281	Adgre1
ENSMUSG00000063234	2.63403	1.61504	0.000794419	Gpr84
ENSMUSG00000022385	2.69599	1.47016	0.000797418	Gtse1
ENSMUSG00000026228	3.35736	0.0881444	0.000814859	Htr2b
ENSMUSG00000026395	2.34979	3.99329	0.000821277	Ptprc
ENSMUSG00000005087	2.34588	3.95996	0.00084623	Cd44
ENSMUSG00000032218	2.58183	1.66062	0.000900996	Ccnb2
ENSMUSG00000043008	2.4358	2.70989	0.0009165	Klhl6
ENSMUSG00000035004	2.50779	2.16197	0.000932222	Igsf6
ENSMUSG00000027995	2.42886	2.74176	0.000940265	Tlr2
ENSMUSG00000026500	3.31687	0.0548198	0.000977184	Cox20
ENSMUSG00000000290	2.29581	4.48853	0.000979075	Itgb2
ENSMUSG00000026177	2.36137	3.23486	0.000988663	Slc11a1
ENSMUSG00000039377	3.0203	0.70019	0.000994699	Hlx
ENSMUSG00000018930	3.10743	0.245959	0.000999618	Ccl4
ENSMUSG00000026180	7.01262	-0.936198	0.00100641	Cxcr2
ENSMUSG00000026832	7.01262	-0.936198	0.00100641	Cytip
ENSMUSG00000072621	7.01262	-0.936198	0.00100641	Slfn10-ps
ENSMUSG00000063286	2.4107	2.44008	0.0010742	Gm8995
ENSMUSG00000020897	2.61893	1.40622	0.00107529	Aurkb
ENSMUSG00000064267	2.47011	2.13076	0.00112202	Hvcn1
ENSMUSG00000035455	2.58999	1.48378	0.0011363	Fignl1
ENSMUSG00000020713	3.60476	-0.205768	0.00114105	Gh
ENSMUSG00000045328	2.31274	2.91593	0.001314	Cenpe
ENSMUSG00000033777	2.28834	3.27268	0.001331	Tlr13
ENSMUSG00000058163	4.1305	-0.576379	0.00133434	Gm5431
ENSMUSG00000027514	2.89775	0.361185	0.00134785	Zbp1
ENSMUSG00000020120	2.19942	5.69186	0.00137944	Plek
ENSMUSG00000017716	2.43762	1.77927	0.00139919	Birc5
ENSMUSG00000038147	2.25507	3.72447	0.00140834	Cd84
ENSMUSG00000030142	6.92586	-1.00559	0.00140897	Clec4e
ENSMUSG00000060131	6.92586	-1.00559	0.00140897	Atp8b4
ENSMUSG00000077711	6.92586	-1.00559	0.00140897	AF357399
ENSMUSG00000030069	3.50215	-0.289179	0.00141951	Prok2
ENSMUSG00000026683	2.27918	3.00649	0.00142946	Nuf2
ENSMUSG00000069910	2.94106	0.634397	0.00143305	Spdl1
ENSMUSG00000002847	2.61696	1.17718	0.00144598	Pla1a
ENSMUSG00000024795	2.42525	1.76915	0.00148454	Kif20b
ENSMUSG00000027699	2.35208	2.29835	0.00152256	Ect2
ENSMUSG00000033685	2.17489	5.70916	0.001528	Ucp2
ENSMUSG00000027435	2.22164	3.94604	0.00154406	Cd93
ENSMUSG00000024087	2.20476	3.87393	0.0016264	Cyp1b1
ENSMUSG00000027907	2.2854	2.54759	0.00165427	S100a11
ENSMUSG00000032231	2.15619	5.24012	0.0017123	Anxa2
ENSMUSG00000037628	3.1881	-0.0501352	0.00171843	Cdkn3
ENSMUSG00000052316	3.44798	-0.332805	0.00177411	Lrrc15
ENSMUSG00000086712	3.44798	-0.332805	0.00177411	AI427809
ENSMUSG00000024300	2.18922	3.8005	0.00178408	Myo1f
ENSMUSG00000041736	2.20138	3.55656	0.00178819	Tspo
ENSMUSG00000021423	2.15725	4.63627	0.00182303	Ly86
ENSMUSG00000007891	2.11025	9.476	0.0019253	Ctsd
ENSMUSG00000000244	6.83354	-1.07855	0.00199604	Tspan32
ENSMUSG00000030017	6.83354	-1.07855	0.00199604	Reg3g
ENSMUSG00000031125	6.83354	-1.07855	0.00199604	3830403N18Rik
ENSMUSG00000053687	6.83354	-1.07855	0.00199604	Dpep2
ENSMUSG00000082292	6.83354	-1.07855	0.00199604	Gm12250
ENSMUSG00000090124	2.48637	1.29755	0.00200654	Ugt1a7c
ENSMUSG00000024610	2.20747	3.10871	0.00200784	Cd74
ENSMUSG00000026547	2.14113	4.25575	0.0020208	Tagln2
ENSMUSG00000035352	2.68731	0.806721	0.0020415	Ccl12
ENSMUSG00000028480	2.19494	3.1726	0.00204799	Glipr2
ENSMUSG00000002289	2.21095	3.03346	0.00206442	Angptl4
ENSMUSG00000006519	2.14061	4.04209	0.00208707	Cyba
ENSMUSG00000004098	2.23406	2.61861	0.00219337	Col5a3
ENSMUSG00000015947	2.14276	3.59868	0.00221515	Fcgr1
ENSMUSG00000085295	3.39169	-0.377819	0.00222798	4930430E12Rik
ENSMUSG00000025877	2.17533	2.95012	0.00224313	Hk3
ENSMUSG00000028873	2.28675	2.09246	0.00225429	Cdca8
ENSMUSG00000025355	2.39828	1.42166	0.00226869	Mmp19
ENSMUSG00000021569	2.66271	0.78668	0.00227848	Trip13
ENSMUSG00000073421	2.26768	2.18056	0.00230072	H2-Ab1
ENSMUSG00000021176	2.91547	0.0902864	0.00231637	Efcab11
ENSMUSG00000059498	2.09074	5.20932	0.00235058	Fcgr3
ENSMUSG00000027967	-2.58403	0.511608	0.00237875	Neurog2
ENSMUSG00000069793	2.25823	2.17292	0.00240494	Slfn9
ENSMUSG00000001517	2.22206	2.5723	0.00240712	Foxm1
ENSMUSG00000024989	2.55262	0.995929	0.00241472	Cep55
ENSMUSG00000020437	2.38218	1.40866	0.0024421	Myo1g
ENSMUSG00000036594	2.21916	2.32839	0.00247764	H2-Aa
ENSMUSG00000044811	2.13759	3.19667	0.00253953	Cd300c2
ENSMUSG00000035493	2.09155	3.79706	0.00269852	Tgfbi
ENSMUSG00000078945	2.17241	2.45619	0.00272965	Naip2
ENSMUSG00000004891	2.0555	4.86735	0.00275218	Nes
ENSMUSG00000047534	2.39688	1.22517	0.00277904	Mis18bp1
ENSMUSG00000032122	2.0841	3.76134	0.00281365	Slc37a2
ENSMUSG00000020330	2.18574	2.54298	0.00285449	Hmmr
ENSMUSG00000026582	6.73491	-1.15548	0.00286389	Sele
ENSMUSG00000047562	6.73491	-1.15548	0.00286389	Mmp10
ENSMUSG00000070691	6.73491	-1.15548	0.00286389	Runx3
ENSMUSG00000084796	6.73491	-1.15548	0.00286389	Mir142hg
ENSMUSG00000105954	6.73491	-1.15548	0.00286389	Gm42793
ENSMUSG00000030399	-6.69051	-1.2851	0.00286389	Ckm
ENSMUSG00000087344	-6.69051	-1.2851	0.00286389	Gm15627
ENSMUSG00000056888	2.5439	0.847557	0.00289655	Glipr1
ENSMUSG00000003882	2.72	0.218209	0.00291167	Il7r
ENSMUSG00000032359	2.03953	5.15701	0.0029561	Ctsh
ENSMUSG00000046179	2.3783	1.21024	0.00301933	E2f8
ENSMUSG00000040809	3.92036	-0.74361	0.00304285	Chil3
ENSMUSG00000035778	2.05588	3.93505	0.00308947	Ggta1
ENSMUSG00000036896	2.01007	7.01716	0.00309073	C1qc
ENSMUSG00000038224	3.04669	-0.163501	0.00311863	Serpinf2
ENSMUSG00000028599	2.06976	3.65675	0.00312313	Tnfrsf1b
ENSMUSG00000023349	2.66727	0.613523	0.00314793	Clec4n
ENSMUSG00000019874	2.0132	5.94231	0.00316304	Fabp7
ENSMUSG00000002111	2.07571	3.41764	0.00317411	Spi1
ENSMUSG00000003779	2.14838	2.54955	0.00327615	Kif20a
ENSMUSG00000040751	2.1803	2.11025	0.0032957	Lat2
ENSMUSG00000000386	2.83091	0.0228856	0.00330473	Mx1
ENSMUSG00000015852	1.99557	6.85123	0.00330571	Fcrls
ENSMUSG00000051439	2.06747	3.33307	0.00343611	Cd14
ENSMUSG00000016087	2.09164	2.7674	0.00346078	Fli1
ENSMUSG00000020077	2.01479	4.14314	0.00355216	Srgn
ENSMUSG00000062082	3.27205	-0.472387	0.00356754	Cd200r4
ENSMUSG00000069792	2.55986	0.703564	0.00357514	Wfdc17
ENSMUSG00000021998	1.98914	5.2798	0.00365767	Lcp1
ENSMUSG00000030560	1.98638	4.98653	0.0037318	Ctsc
ENSMUSG00000022148	2.03265	3.5947	0.00374141	Fyb
ENSMUSG00000034947	2.14995	2.08603	0.00378254	Tmem106a
ENSMUSG00000056054	2.9963	-0.203402	0.00383276	S100a8
ENSMUSG00000031264	2.18453	1.95559	0.00383697	Btk
ENSMUSG00000021281	2.17332	1.94665	0.00383697	Tnfaip2
ENSMUSG00000032000	2.17332	1.94665	0.00383697	Birc3
ENSMUSG00000044583	2.02017	3.48293	0.003858	Tlr7
ENSMUSG00000051378	2.30924	1.25588	0.00386245	Kif18b
ENSMUSG00000062248	2.44096	0.905979	0.00396363	Cks2
ENSMUSG00000015950	1.9833	4.39021	0.00397892	Ncf1
ENSMUSG00000030867	2.15016	2.03544	0.00398525	Plk1
ENSMUSG00000047180	2.1745	1.89081	0.00406447	Neurl3
ENSMUSG00000048779	2.05059	2.79364	0.00409302	P2ry6
ENSMUSG00000024401	6.62904	-1.23684	0.00416566	Tnf
ENSMUSG00000009585	2.021	3.1035	0.00426991	Apobec3
ENSMUSG00000071637	1.97425	3.68874	0.00450128	Cebpd
ENSMUSG00000025492	1.96092	4.19689	0.00451542	Ifitm3
ENSMUSG00000027398	3.2083	-0.522154	0.00455058	Il1b
ENSMUSG00000100627	3.2083	-0.522154	0.00455058	A830008E24Rik
ENSMUSG00000024791	2.58004	0.543448	0.00457449	Cdca5
ENSMUSG00000040204	2.12756	1.91029	0.00470574	Pclaf
ENSMUSG00000105987	1.97259	3.56334	0.00479034	AI506816
ENSMUSG00000071715	2.23441	1.1965	0.0049351	Ncf4
ENSMUSG00000036905	1.90173	7.06363	0.0049641	C1qb
ENSMUSG00000073599	2.04414	2.39256	0.0052557	Ecscr
ENSMUSG00000058715	1.92279	4.19759	0.00526781	Fcer1g
ENSMUSG00000022021	2.1147	1.84337	0.00529952	Diaph3
ENSMUSG00000027715	1.97657	2.99805	0.00538814	Ccna2
ENSMUSG00000026072	1.94481	3.36963	0.00544694	Il1r1
ENSMUSG00000024691	1.97601	2.94874	0.00547652	Fam111a
ENSMUSG00000043157	2.17178	1.32931	0.00554282	Arl11
ENSMUSG00000039396	2.39225	0.726475	0.00554519	Neil3
ENSMUSG00000041064	2.39225	0.726475	0.00554519	Pif1
ENSMUSG00000023905	1.99313	2.56388	0.00564696	Tnfrsf12a
ENSMUSG00000015243	1.87139	6.83769	0.00567256	Abca1
ENSMUSG00000024066	1.98598	2.62236	0.00570245	Xdh
ENSMUSG00000044258	1.96228	2.96258	0.0057106	Ctla2a
ENSMUSG00000022034	2.44911	0.615274	0.00571617	Esco2
ENSMUSG00000039814	2.69398	-0.0846476	0.0057595	Xkr5
ENSMUSG00000046295	2.69398	-0.0846476	0.0057595	Ankle1
ENSMUSG00000059901	2.69398	-0.0846476	0.0057595	Adamts14
ENSMUSG00000034652	1.99771	2.31756	0.0058155	Cd300a
ENSMUSG00000030579	1.87601	5.21993	0.00591892	Tyrobp
ENSMUSG00000001025	1.87716	4.82537	0.00595496	S100a6
ENSMUSG00000029163	1.90951	3.73822	0.00604587	Emilin1
ENSMUSG00000030748	1.89043	4.14141	0.00608052	Il4ra
ENSMUSG00000051048	1.94329	2.97191	0.00609793	P4ha3
ENSMUSG00000030786	1.87769	4.48795	0.00612299	Itgam
ENSMUSG00000011008	6.51477	-1.32316	0.00614931	Mcoln2
ENSMUSG00000021213	6.51477	-1.32316	0.00614931	Akr1c13
ENSMUSG00000045362	6.51477	-1.32316	0.00614931	Tnfrsf26
ENSMUSG00000026271	2.11964	1.3714	0.00627176	Gpr35
ENSMUSG00000058290	2.0478	1.90199	0.00630102	Espl1
ENSMUSG00000025650	1.95168	2.65683	0.00630932	Col7a1
ENSMUSG00000027315	1.99337	2.19217	0.00634793	Spint1
ENSMUSG00000001020	2.25777	0.888842	0.0064056	S100a4
ENSMUSG00000034708	1.84206	7.02367	0.00640617	Grn
ENSMUSG00000020143	1.87022	4.05112	0.00653978	Dock2
ENSMUSG00000025534	1.84948	5.15466	0.00656506	Gusb
ENSMUSG00000025161	1.89556	3.36709	0.00661589	Slc16a3
ENSMUSG00000017861	2.29445	0.789933	0.00665508	Mybl2
ENSMUSG00000020256	1.89806	3.13798	0.00672773	Aldh1l2
ENSMUSG00000070942	2.0596	1.47723	0.00681783	Il1rl2
ENSMUSG00000001348	2.33794	0.683703	0.00694389	Acp5
ENSMUSG00000042684	1.87636	3.40453	0.00694876	Npl
ENSMUSG00000021822	1.89731	3.05135	0.00701874	Plau
ENSMUSG00000009097	2.53624	0.307693	0.00706623	Tbx1
ENSMUSG00000031821	2.03328	1.52736	0.00707412	Gins2
ENSMUSG00000060063	1.88378	3.10583	0.00727199	Alox5ap
ENSMUSG00000006587	3.67431	-0.933301	0.00744743	Snai3
ENSMUSG00000026068	3.67431	-0.933301	0.00744743	Il18rap
ENSMUSG00000025017	1.87885	3.22382	0.00750441	Pik3ap1
ENSMUSG00000016256	1.80707	6.53364	0.00753037	Ctsz
ENSMUSG00000029322	3.07166	-0.627274	0.00753089	Plac8
ENSMUSG00000039232	3.07166	-0.627274	0.00753089	Stx11
ENSMUSG00000093772	3.07166	-0.627274	0.00753089	4931403E22Rik
ENSMUSG00000108513	3.07166	-0.627274	0.00753089	Gm30075
ENSMUSG00000053158	1.8812	3.03881	0.00753216	Fes
ENSMUSG00000012428	2.08116	1.2585	0.00753696	Steap4
ENSMUSG00000036887	1.80092	7.01608	0.00761337	C1qa
ENSMUSG00000028859	1.82979	4.00871	0.0077797	Csf3r
ENSMUSG00000020806	2.09675	1.18262	0.00784082	Rhbdf2
ENSMUSG00000022014	2.09675	1.18262	0.00784082	Epsti1
ENSMUSG00000025058	2.47301	0.0250793	0.00792498	5430427O19Rik
ENSMUSG00000026193	1.78611	7.74871	0.00803526	Fn1
ENSMUSG00000040747	1.81097	4.61117	0.00806999	Cd53
ENSMUSG00000029373	1.95575	2.02961	0.00808179	Pf4
ENSMUSG00000038843	1.86625	2.98219	0.00810953	Gcnt1
ENSMUSG00000046718	1.89308	2.78091	0.00811706	Bst2
ENSMUSG00000046993	2.49983	0.279143	0.0081583	Gm5637
ENSMUSG00000029204	2.11433	1.10251	0.00818783	Rhoh
ENSMUSG00000067586	1.82153	4.04565	0.00827971	S1pr3
ENSMUSG00000029177	1.8687	2.70764	0.00828011	Cenpa
ENSMUSG00000041482	1.99369	1.80525	0.00840874	Piezo2
ENSMUSG00000030699	2.5949	-0.161166	0.00847458	Tbx6
ENSMUSG00000087060	2.5949	-0.161166	0.00847458	Eldr
ENSMUSG00000031207	1.77752	6.27322	0.00852816	Msn
ENSMUSG00000024677	1.95311	1.93136	0.00853174	Ms4a6b
ENSMUSG00000031492	-2.13822	0.816514	0.00866434	Chrnb3
ENSMUSG00000048865	1.82503	3.51135	0.00868498	Arhgap30
ENSMUSG00000110631	1.81115	3.71607	0.00886357	Gm45836
ENSMUSG00000025574	1.96796	1.78529	0.00887716	Tk1
ENSMUSG00000034906	1.96796	1.78529	0.00887716	Ncaph
ENSMUSG00000018920	1.86427	2.61862	0.00900759	Cxcl16
ENSMUSG00000028175	2.71399	-0.421781	0.00910829	Depdc1a
ENSMUSG00000112808	2.71399	-0.421781	0.00910829	AC153546.1
ENSMUSG00000027470	6.39068	-1.41508	0.00922396	Mylk2
ENSMUSG00000028238	6.39068	-1.41508	0.00922396	Atp6v0d2
ENSMUSG00000037849	6.39068	-1.41508	0.00922396	Ifi206
ENSMUSG00000042367	6.39068	-1.41508	0.00922396	Gjb3
ENSMUSG00000097402	6.39068	-1.41508	0.00922396	Gm17399
ENSMUSG00000035683	2.05674	1.15166	0.00924522	Melk
ENSMUSG00000034116	1.80516	3.48044	0.00939906	Vav1
ENSMUSG00000041498	2.11202	1.00037	0.00941013	Kif14
ENSMUSG00000038811	1.90863	2.03893	0.00946366	Gngt2
ENSMUSG00000028378	1.97989	1.67896	0.0095154	Ptgr1
ENSMUSG00000074802	1.91436	1.95032	0.0095925	Gas2l3
ENSMUSG00000054520	1.82628	2.9513	0.00963268	Sh3bp2
ENSMUSG00000006585	1.96016	1.72264	0.00971263	Cdt1
ENSMUSG00000035678	2.99816	-0.682919	0.00977491	Tnfsf9
ENSMUSG00000058755	2.99816	-0.682919	0.00977491	Osm
ENSMUSG00000037820	1.75974	4.49808	0.00990312	Tgm2
ENSMUSG00000073902	2.35331	0.365059	0.0100416	Gm1966
ENSMUSG00000000204	3.58199	-1.00264	0.0102151	Slfn4
ENSMUSG00000009545	3.58199	-1.00264	0.0102151	Kcnq1
ENSMUSG00000030365	3.58199	-1.00264	0.0102151	Clec2i
ENSMUSG00000074203	3.58199	-1.00264	0.0102151	G430095P16Rik
ENSMUSG00000033114	2.30261	0.127054	0.0102559	Slc35d2
ENSMUSG00000046410	1.79586	3.15968	0.0105107	Kcnk6
ENSMUSG00000012819	2.29753	0.496569	0.0105702	Cdh23
ENSMUSG00000052821	2.05033	1.05307	0.0106349	Cysltr1
ENSMUSG00000035273	2.13253	0.791559	0.0106432	Hpse
ENSMUSG00000030341	1.73725	4.65811	0.0108256	Tnfrsf1a
ENSMUSG00000007041	1.73051	4.71179	0.0109424	Clic1
ENSMUSG00000022061	-2.0603	0.857804	0.0109996	Nkx3-1
ENSMUSG00000039853	2.22277	0.594083	0.0110349	Trim14
ENSMUSG00000022901	1.8198	2.5244	0.0110382	Cd86
ENSMUSG00000030921	1.81974	2.49339	0.0113125	Trim30a
ENSMUSG00000042190	1.79772	2.59659	0.011318	Cmklr1
ENSMUSG00000037686	1.77213	3.04075	0.0113284	Aspg
ENSMUSG00000085549	-2.86054	-0.526018	0.0114318	1700047F07Rik
ENSMUSG00000050106	2.65023	-0.46982	0.0114318	Tmc8
ENSMUSG00000041515	1.73433	4.13036	0.0115369	Irf8
ENSMUSG00000018927	1.80363	2.48107	0.0116991	Ccl6
ENSMUSG00000053113	1.74883	3.28897	0.0117202	Socs3
ENSMUSG00000022221	2.25972	0.0945702	0.0120652	Ripk3
ENSMUSG00000026938	2.25972	0.0945702	0.0120652	Fcna
ENSMUSG00000033538	2.25972	0.0945702	0.0120652	Casp4
ENSMUSG00000000958	1.80275	2.4164	0.0123428	Slc7a7
ENSMUSG00000025491	1.81932	2.29183	0.0124245	Ifitm1
ENSMUSG00000078920	2.01911	0.929023	0.0124342	Ifi47
ENSMUSG00000038642	1.67493	7.28278	0.0126829	Ctss
ENSMUSG00000022488	1.69053	5.13391	0.0127177	Nckap1l
ENSMUSG00000021457	1.72448	3.60901	0.012768	Syk
ENSMUSG00000031103	1.81924	2.25532	0.0128162	Elf4
ENSMUSG00000074151	1.97324	1.08764	0.0129426	Nlrc5
ENSMUSG00000026480	1.71486	3.47264	0.0132492	Ncf2
ENSMUSG00000057596	1.83063	1.8862	0.0135483	Trim30d
ENSMUSG00000033589	1.80686	1.96107	0.0137553	Reep4
ENSMUSG00000000628	1.69275	3.82445	0.0139491	Hk2
ENSMUSG00000085939	1.69926	3.75795	0.0139879	Cd63-ps
ENSMUSG00000028364	1.67507	4.49979	0.0140419	Tnc
ENSMUSG00000069236	-6.28012	-1.58887	0.0140787	Gm7251
ENSMUSG00000090861	-6.28012	-1.58887	0.0140787	Arf4os
ENSMUSG00000105745	-6.28012	-1.58887	0.0140787	Gm42521
ENSMUSG00000005994	6.25489	-1.51338	0.0140787	Tyrp1
ENSMUSG00000044206	6.25489	-1.51338	0.0140787	Vsig4
ENSMUSG00000048621	6.25489	-1.51338	0.0140787	Gm6377
ENSMUSG00000054932	6.25489	-1.51338	0.0140787	Afp
ENSMUSG00000078606	6.25489	-1.51338	0.0140787	Gm4070
ENSMUSG00000084353	6.25489	-1.51338	0.0140787	Gm15452
ENSMUSG00000085048	6.25489	-1.51338	0.0140787	Gm15537
ENSMUSG00000086904	6.25489	-1.51338	0.0140787	Gm13404
ENSMUSG00000087362	6.25489	-1.51338	0.0140787	Gm13710
ENSMUSG00000097194	6.25489	-1.51338	0.0140787	9330175E14Rik
ENSMUSG00000026581	6.10498	-1.61902	0.0140787	Sell
ENSMUSG00000030162	6.10498	-1.61902	0.0140787	Olr1
ENSMUSG00000058427	6.10498	-1.61902	0.0140787	Cxcl2
ENSMUSG00000060550	6.10498	-1.61902	0.0140787	H2-Q7
ENSMUSG00000085896	6.10498	-1.61902	0.0140787	5330429C05Rik
ENSMUSG00000097107	6.10498	-1.61902	0.0140787	Platr6
ENSMUSG00000097519	6.10498	-1.61902	0.0140787	4930558J18Rik
ENSMUSG00000105970	6.10498	-1.61902	0.0140787	Gm43360
ENSMUSG00000106463	6.10498	-1.61902	0.0140787	Mir1291
ENSMUSG00000022150	1.66506	5.03766	0.0140964	Dab2
ENSMUSG00000031756	1.95159	1.07118	0.0140987	Cenpn
ENSMUSG00000037636	3.48336	-1.07556	0.0141459	Slc25a43
ENSMUSG00000062515	3.48336	-1.07556	0.0141459	Fabp4
ENSMUSG00000023723	-2.37444	-0.0299824	0.0142253	Mrps23
ENSMUSG00000023982	2.58353	-0.51955	0.0144137	Guca1a
ENSMUSG00000002603	1.6807	3.69422	0.0144721	Tgfb1
ENSMUSG00000036854	1.68485	3.63277	0.0145674	Hspb6
ENSMUSG00000050063	1.67572	3.50176	0.0150333	Klk6
ENSMUSG00000001123	1.67443	3.66398	0.0150796	Lgals9
ENSMUSG00000070034	1.96032	0.984362	0.0152068	Sp110
ENSMUSG00000037613	1.92961	1.05452	0.0153672	Tnfrsf23
ENSMUSG00000056758	2.37364	-0.327881	0.0155141	Hmga2
ENSMUSG00000029661	1.62176	6.65347	0.0157594	Col1a2
ENSMUSG00000031101	1.73535	2.39756	0.0158593	Sash3
ENSMUSG00000070780	1.83428	1.37512	0.0159545	Rbm47
ENSMUSG00000000957	1.63389	4.63198	0.0161174	Mmp14
ENSMUSG00000017146	1.72873	2.14934	0.0161562	Brca1
ENSMUSG00000051498	2.02387	0.708622	0.016233	Tlr6
ENSMUSG00000032254	1.76119	2.21119	0.0162334	Kif23
ENSMUSG00000071724	2.229	-0.158831	0.0162728	Smpd5
ENSMUSG00000039005	1.73812	2.30039	0.0163365	Tlr4
ENSMUSG00000027306	1.68879	2.86922	0.0164063	Nusap1
ENSMUSG00000040613	1.68879	2.86922	0.0164063	Apobec1
ENSMUSG00000024659	1.6699	2.96325	0.0164983	Anxa1
ENSMUSG00000023249	1.66468	3.35766	0.0165087	Parp3
ENSMUSG00000037731	1.77898	1.79829	0.0165319	Themis2
ENSMUSG00000045382	1.75921	1.92505	0.0166547	Cxcr4
ENSMUSG00000071068	1.90729	1.03766	0.0167597	Treml2
ENSMUSG00000029622	1.59716	5.63539	0.0177374	Arpc1b
ENSMUSG00000064080	1.64671	3.34414	0.0177592	Fbln2
ENSMUSG00000096768	1.9198	0.853892	0.0182111	Erdr1
ENSMUSG00000021469	2.51359	-0.571094	0.0182584	Msx2
ENSMUSG00000021903	1.70345	2.30814	0.0182774	Galnt15
ENSMUSG00000057191	1.88462	1.0206	0.0182891	AB124611
ENSMUSG00000026042	1.60886	4.33754	0.0182941	Col5a2
ENSMUSG00000072620	1.71699	1.98055	0.0183348	Slfn2
ENSMUSG00000048922	1.79699	1.27685	0.0183605	Cdca2
ENSMUSG00000002699	1.64378	2.87971	0.0190998	Lcp2
ENSMUSG00000018570	2.31259	-0.372826	0.0191124	2810408A11Rik
ENSMUSG00000040367	2.31259	-0.372826	0.0191124	Lrrd1
ENSMUSG00000069830	2.31259	-0.372826	0.0191124	Nlrp1a
ENSMUSG00000075265	2.31259	-0.372826	0.0191124	Tnk2os
ENSMUSG00000021319	1.70103	2.05081	0.0191477	Sfrp4
ENSMUSG00000031146	1.71358	1.93507	0.0192304	Plp2
ENSMUSG00000079227	1.60373	4.02194	0.0192655	Ccr5
ENSMUSG00000027641	1.66626	2.43848	0.0195221	Rbl1
ENSMUSG00000028268	1.63086	3.25092	0.0195554	Gbp3
ENSMUSG00000025779	2.17483	-0.198671	0.019615	Ly96
ENSMUSG00000096962	-3.47256	-1.28829	0.0197869	Gm26622
ENSMUSG00000103569	-3.47256	-1.28829	0.0197869	Gm38067
ENSMUSG00000031443	3.37748	-1.15244	0.0197869	F7
ENSMUSG00000031444	3.37748	-1.15244	0.0197869	F10
ENSMUSG00000109658	3.37748	-1.15244	0.0197869	Gm45660
ENSMUSG00000027848	1.56784	5.73707	0.0199044	Olfml3
ENSMUSG00000020865	1.60867	3.2175	0.0199855	Abcc3
ENSMUSG00000059555	1.625	2.90862	0.0200237	Tor4a
ENSMUSG00000097413	-2.01764	0.0777241	0.0200777	A830052D11Rik
ENSMUSG00000021485	1.92755	0.752352	0.0201164	Mxd3
ENSMUSG00000104271	-1.99181	0.213162	0.0201657	Gm37891
ENSMUSG00000041779	1.71897	1.8492	0.0202825	Tram2
ENSMUSG00000026029	1.64964	2.67321	0.0204063	Casp8
ENSMUSG00000034311	1.68379	2.18941	0.0205933	Kif4
ENSMUSG00000072115	1.75607	1.56751	0.0207056	Ang
ENSMUSG00000035095	1.66513	2.10176	0.02078	Fam167a
ENSMUSG00000036446	1.60305	3.17905	0.0208647	Lum
ENSMUSG00000046186	1.61507	2.83632	0.0211725	Cd109
ENSMUSG00000032085	1.67751	2.22022	0.02135	Tagln
ENSMUSG00000024672	1.77515	1.1867	0.0214115	Ms4a7
ENSMUSG00000024778	1.79399	1.12281	0.0215388	Fas
ENSMUSG00000056529	1.65425	2.09367	0.0216804	Ptafr
ENSMUSG00000029414	1.74369	1.61468	0.0218624	Kntc1
ENSMUSG00000087443	-6.11252	-1.70586	0.0219002	Ppp1r18os
ENSMUSG00000109203	-6.11252	-1.70586	0.0219002	Gm44630
ENSMUSG00000109945	-6.11252	-1.70586	0.0219002	Gm45601
ENSMUSG00000005510	5.93768	-1.73317	0.0219002	Ndufs3
ENSMUSG00000027301	5.93768	-1.73317	0.0219002	Oxt
ENSMUSG00000028640	5.93768	-1.73317	0.0219002	Tfap2c
ENSMUSG00000036961	5.93768	-1.73317	0.0219002	Wnt8b
ENSMUSG00000049699	5.93768	-1.73317	0.0219002	Ucn2
ENSMUSG00000050075	5.93768	-1.73317	0.0219002	Gpr171
ENSMUSG00000055045	5.93768	-1.73317	0.0219002	Gm11190
ENSMUSG00000067219	5.93768	-1.73317	0.0219002	Nipal1
ENSMUSG00000069515	5.93768	-1.73317	0.0219002	Lyz1
ENSMUSG00000081076	5.93768	-1.73317	0.0219002	Rpsa-ps4
ENSMUSG00000084166	5.93768	-1.73317	0.0219002	Gm6451
ENSMUSG00000086399	5.93768	-1.73317	0.0219002	Gm16144
ENSMUSG00000098008	5.93768	-1.73317	0.0219002	A930001A20Rik
ENSMUSG00000102653	5.93768	-1.73317	0.0219002	Gm37079
ENSMUSG00000102665	5.93768	-1.73317	0.0219002	Gm38379
ENSMUSG00000109549	5.93768	-1.73317	0.0219002	Gm38941
ENSMUSG00000110341	5.93768	-1.73317	0.0219002	Gm45424
ENSMUSG00000111171	5.93768	-1.73317	0.0219002	AC112265.1
ENSMUSG00000040212	1.61964	2.54623	0.0219541	Emp3
ENSMUSG00000009772	1.83928	0.89351	0.0219721	Nuak2
ENSMUSG00000020424	1.74033	1.55576	0.0219886	Gatsl3
ENSMUSG00000052776	1.86746	0.814778	0.0221354	Oas1a
ENSMUSG00000012519	2.75211	-0.864351	0.0222081	Mlkl
ENSMUSG00000073538	2.75211	-0.864351	0.0222081	E330020D12Rik
ENSMUSG00000092988	2.75211	-0.864351	0.0222081	Mir3093
ENSMUSG00000042622	1.89961	0.731485	0.0223089	Maff
ENSMUSG00000052142	1.60442	2.9554	0.0223816	Rasal3
ENSMUSG00000039476	1.72828	1.36291	0.0225811	Prrx2
ENSMUSG00000050157	1.94745	0.524759	0.0226854	Gm867
ENSMUSG00000030745	1.64406	2.00841	0.0228672	Il21r
ENSMUSG00000002020	1.99603	0.422152	0.0228861	Ltbp2
ENSMUSG00000028108	1.56692	3.6828	0.0229389	Ecm1
ENSMUSG00000070390	2.05438	0.31165	0.0230912	Nlrp1b
ENSMUSG00000100707	2.44009	-0.624592	0.023239	Gm28523
ENSMUSG00000105613	-1.94618	0.179938	0.0232942	Gm43684
ENSMUSG00000024338	1.6096	2.66839	0.023474	Psmb8
ENSMUSG00000023931	2.24883	-0.41925	0.0236304	Efhb
ENSMUSG00000042379	2.24883	-0.41925	0.0236304	Esm1
ENSMUSG00000030669	-2.34876	-0.281001	0.0237107	Calca
ENSMUSG00000044092	2.11854	-0.239668	0.0237107	C130050O18Rik
ENSMUSG00000020399	1.571	3.06587	0.0239676	Havcr2
ENSMUSG00000029552	1.59222	2.55278	0.0240015	Tes
ENSMUSG00000037405	1.59489	2.65748	0.0241547	Icam1
ENSMUSG00000046167	1.7041	1.27815	0.0244588	Gldn
ENSMUSG00000025270	1.61513	2.0264	0.0248224	Alas2
ENSMUSG00000041219	1.55061	3.34954	0.0248497	Arhgap11a
ENSMUSG00000052688	1.54773	3.17231	0.0249048	Rab7b
ENSMUSG00000033880	1.51089	5.16272	0.024995	Lgals3bp
ENSMUSG00000004043	1.6609	1.75889	0.0250511	Stat5a
ENSMUSG00000030148	1.90635	0.620525	0.0251215	Clec4a2
ENSMUSG00000091625	1.90635	0.620525	0.0251215	Lsm5
ENSMUSG00000029484	1.51442	4.63026	0.0252801	Anxa3
ENSMUSG00000031803	1.75036	1.09049	0.0253526	B3gnt3
ENSMUSG00000028413	1.53983	3.63855	0.0255012	B4galt1
ENSMUSG00000021384	1.63902	1.87967	0.0256464	Susd3
ENSMUSG00000095115	1.52359	4.01926	0.0256695	Itpripl2
ENSMUSG00000026548	1.96053	0.395792	0.025952	Slamf9
ENSMUSG00000040084	1.57451	2.69116	0.0260279	Bub1b
ENSMUSG00000069892	1.68172	1.56864	0.0260753	9930111J21Rik2
ENSMUSG00000098112	1.52491	3.52649	0.0266117	Bin2
ENSMUSG00000027496	1.65481	1.70568	0.0266873	Aurka
ENSMUSG00000037095	1.65481	1.70568	0.0266873	Lrg1
ENSMUSG00000002332	1.48147	6.80508	0.0267719	Dhrs1
ENSMUSG00000042129	1.51425	3.75911	0.0268062	Rassf4
ENSMUSG00000034329	2.08418	0.160901	0.0269514	Brip1
ENSMUSG00000090582	2.08418	0.160901	0.0269514	Gm17024
ENSMUSG00000045165	1.71208	1.14009	0.0270803	AI467606
ENSMUSG00000023992	1.48617	5.16525	0.0272616	Trem2
ENSMUSG00000046794	1.59321	2.25918	0.0273795	Ppp1r3b
ENSMUSG00000042228	1.49445	4.35045	0.0278271	Lyn
ENSMUSG00000025197	-3.33658	-1.38281	0.0279694	Cyp2c44
ENSMUSG00000034528	-3.33658	-1.38281	0.0279694	Hsd17b13
ENSMUSG00000046196	-3.33658	-1.38281	0.0279694	Ttc39d
ENSMUSG00000083688	-3.33658	-1.38281	0.0279694	Gm13743
ENSMUSG00000085813	-3.33658	-1.38281	0.0279694	Gm15870
ENSMUSG00000112266	-3.33658	-1.38281	0.0279694	AC091764.2
ENSMUSG00000113623	-3.33658	-1.38281	0.0279694	AC122357.2
ENSMUSG00000031734	3.26322	-1.23374	0.0279694	Irx3
ENSMUSG00000097307	3.26322	-1.23374	0.0279694	Gm26834
ENSMUSG00000070348	1.47368	5.9546	0.0280531	Ccnd1
ENSMUSG00000062585	2.02371	-0.0800947	0.0281231	Cnr2
ENSMUSG00000025257	-2.3873	-0.528677	0.0293231	Ribc1
ENSMUSG00000085360	-2.3873	-0.528677	0.0293231	Arhgap27os2
ENSMUSG00000109853	-2.3873	-0.528677	0.0293231	Gm33045
ENSMUSG00000022945	1.92412	0.368932	0.0294637	Chaf1b
ENSMUSG00000022705	2.65979	-0.930402	0.0295884	Drd3
ENSMUSG00000045392	2.65979	-0.930402	0.0295884	Olfr1033
ENSMUSG00000043286	-2.54071	-0.761784	0.0297218	Pnpla1
ENSMUSG00000089235	-2.54071	-0.761784	0.0297218	Gm23119
ENSMUSG00000087213	2.36265	-0.680196	0.0297218	2810408I11Rik
ENSMUSG00000098889	2.36265	-0.680196	0.0297218	Gm27206
ENSMUSG00000004266	1.48574	3.68173	0.030014	Ptpn6
ENSMUSG00000024965	1.49129	3.51484	0.0300723	Fermt3
ENSMUSG00000039013	1.97666	0.25405	0.0302912	Siglecf
ENSMUSG00000048489	1.97666	0.25405	0.0302912	8430408G22Rik
ENSMUSG00000087675	-1.8419	0.24359	0.0302912	Gm11762
ENSMUSG00000041390	1.48379	3.57276	0.0303566	Mdfic
ENSMUSG00000026708	1.67965	1.39091	0.030852	Cenpl
ENSMUSG00000049871	1.67965	1.39091	0.030852	Nlrc3
ENSMUSG00000029925	1.50504	2.97999	0.0308929	Tbxas1
ENSMUSG00000013707	1.5331	2.53566	0.0312151	Tnfaip8l2
ENSMUSG00000025001	1.56758	2.10345	0.0320765	Hells
ENSMUSG00000020773	1.52493	2.52969	0.0321838	Trim47
ENSMUSG00000031504	1.84589	0.449906	0.0323868	Rab20
ENSMUSG00000031995	1.84589	0.449906	0.0323868	St14
ENSMUSG00000097638	-1.79076	0.449299	0.0323868	Carlr
ENSMUSG00000032334	1.49894	2.8777	0.0327668	Loxl1
ENSMUSG00000031740	1.51672	2.52369	0.0331847	Mmp2
ENSMUSG00000031502	1.42618	6.18711	0.0331892	Col4a1
ENSMUSG00000054717	1.51131	2.35382	0.0334919	Hmgb2
ENSMUSG00000032691	1.63457	1.15718	0.0335401	Nlrp3
ENSMUSG00000085705	1.97149	-0.117778	0.0335404	Gm16046
ENSMUSG00000111197	-1.93512	-0.153666	0.0335404	AC055818.1
ENSMUSG00000020826	1.91732	-0.156495	0.0335404	Nos2
ENSMUSG00000023067	1.4392	4.26574	0.0337005	Cdkn1a
ENSMUSG00000052160	1.43997	4.33943	0.0337942	Pld4
ENSMUSG00000026875	1.68914	0.876188	0.034271	Traf1
ENSMUSG00000031375	1.42015	5.1893	0.0344221	Bgn
ENSMUSG00000031595	1.59466	1.26505	0.0344414	Pdgfrl
ENSMUSG00000001750	1.42781	4.6549	0.0344801	Tcirg1
ENSMUSG00000086034	-1.79627	0.211074	0.0347653	Gm15201
ENSMUSG00000003526	-5.92285	-1.83296	0.0347826	Prodh
ENSMUSG00000031833	-5.92285	-1.83296	0.0347826	Mast3
ENSMUSG00000088506	-5.92285	-1.83296	0.0347826	Gm24409
ENSMUSG00000097693	-5.92285	-1.83296	0.0347826	4930471M09Rik
ENSMUSG00000103145	-5.92285	-1.83296	0.0347826	Gm37744
ENSMUSG00000106043	-5.92285	-1.83296	0.0347826	Gm42968
ENSMUSG00000107312	-5.92285	-1.83296	0.0347826	Gm43229
ENSMUSG00000107954	-5.92285	-1.83296	0.0347826	Gm43942
ENSMUSG00000110521	-5.92285	-1.83296	0.0347826	Olfr856-ps1
ENSMUSG00000114149	-5.92285	-1.83296	0.0347826	AC163040.3
ENSMUSG00000004552	5.74839	-1.85733	0.0347826	Ctse
ENSMUSG00000014198	5.74839	-1.85733	0.0347826	Zfp385c
ENSMUSG00000020191	5.74839	-1.85733	0.0347826	4930415F15Rik
ENSMUSG00000020583	5.74839	-1.85733	0.0347826	Matn3
ENSMUSG00000022534	5.74839	-1.85733	0.0347826	Mefv
ENSMUSG00000024774	5.74839	-1.85733	0.0347826	Ankrd22
ENSMUSG00000027068	5.74839	-1.85733	0.0347826	Dhrs9
ENSMUSG00000036858	5.74839	-1.85733	0.0347826	Ptcra
ENSMUSG00000045455	5.74839	-1.85733	0.0347826	Gm9797
ENSMUSG00000046958	5.74839	-1.85733	0.0347826	4930432E11Rik
ENSMUSG00000048852	5.74839	-1.85733	0.0347826	Gm12185
ENSMUSG00000053219	5.74839	-1.85733	0.0347826	Raet1e
ENSMUSG00000053338	5.74839	-1.85733	0.0347826	Tarm1
ENSMUSG00000055413	5.74839	-1.85733	0.0347826	H2-Q5
ENSMUSG00000058794	5.74839	-1.85733	0.0347826	Nfe2
ENSMUSG00000062007	5.74839	-1.85733	0.0347826	Hsh2d
ENSMUSG00000068606	5.74839	-1.85733	0.0347826	Gm4841
ENSMUSG00000070323	5.74839	-1.85733	0.0347826	Mmp27
ENSMUSG00000078915	5.74839	-1.85733	0.0347826	Hsp25-ps1
ENSMUSG00000084133	5.74839	-1.85733	0.0347826	Gm12856
ENSMUSG00000085006	5.74839	-1.85733	0.0347826	BC021767
ENSMUSG00000085541	5.74839	-1.85733	0.0347826	Gm16010
ENSMUSG00000085629	5.74839	-1.85733	0.0347826	Gm11697
ENSMUSG00000086560	5.74839	-1.85733	0.0347826	Gm13372
ENSMUSG00000092443	5.74839	-1.85733	0.0347826	Gm20726
ENSMUSG00000093383	5.74839	-1.85733	0.0347826	Gm20642
ENSMUSG00000102403	5.74839	-1.85733	0.0347826	Gm38187
ENSMUSG00000102798	5.74839	-1.85733	0.0347826	Gm37271
ENSMUSG00000104136	5.74839	-1.85733	0.0347826	Gm36955
ENSMUSG00000107643	5.74839	-1.85733	0.0347826	Gm43885
ENSMUSG00000108239	5.74839	-1.85733	0.0347826	Gm19434
ENSMUSG00000108455	5.74839	-1.85733	0.0347826	Gm44745
ENSMUSG00000108614	5.74839	-1.85733	0.0347826	2610306O10Rik
ENSMUSG00000108984	5.74839	-1.85733	0.0347826	Gm44916
ENSMUSG00000109086	5.74839	-1.85733	0.0347826	Gm5596
ENSMUSG00000109753	5.74839	-1.85733	0.0347826	Gm45633
ENSMUSG00000110237	5.74839	-1.85733	0.0347826	Gm18258
ENSMUSG00000090675	1.9989	-0.325418	0.034945	Olfr111
ENSMUSG00000102865	1.7784	0.526578	0.0351931	Gm9839
ENSMUSG00000041845	1.63512	1.00629	0.0353346	Rhod
ENSMUSG00000028581	1.40792	6.12381	0.0353792	Laptm5
ENSMUSG00000048572	1.52958	1.84247	0.0355337	Tmem252
ENSMUSG00000021477	1.40203	7.32835	0.035534	Ctsl
ENSMUSG00000031165	1.55568	1.72886	0.03565	Was
ENSMUSG00000036908	1.40985	5.10542	0.0358695	Unc93b1
ENSMUSG00000029915	1.52289	1.91964	0.0360117	Clec5a
ENSMUSG00000046591	1.99707	0.0967121	0.0362528	Ticrr
ENSMUSG00000105813	1.99707	0.0967121	0.0362528	Gm42928
ENSMUSG00000032595	1.64814	0.93361	0.03639	Cdhr4
ENSMUSG00000058099	1.46641	2.68223	0.0364159	Nfam1
ENSMUSG00000028718	1.72764	0.711991	0.0365185	Stil
ENSMUSG00000104361	-2.30979	-0.584224	0.0365207	Gm38080
ENSMUSG00000025386	2.11219	-0.516944	0.0365207	Pde6g
ENSMUSG00000042821	1.81038	0.424048	0.0365433	Snai1
ENSMUSG00000031799	1.39959	5.64197	0.0365903	Tpm4
ENSMUSG00000003283	1.48163	2.3613	0.0366763	Hck
ENSMUSG00000031805	1.4322	3.48473	0.0367444	Jak3
ENSMUSG00000030793	1.45768	2.90719	0.036866	Pycard
ENSMUSG00000054626	1.66273	0.857056	0.0375767	Xlr
ENSMUSG00000070436	1.39452	5.60391	0.0376161	Serpinh1
ENSMUSG00000034330	1.42324	3.51628	0.0378207	Plcg2
ENSMUSG00000089026	-2.4483	-0.827115	0.0381992	Gm25014
ENSMUSG00000007035	2.28081	-0.738081	0.0381992	Msh5
ENSMUSG00000022479	2.28081	-0.738081	0.0381992	Vdr
ENSMUSG00000052854	2.28081	-0.738081	0.0381992	Nrk
ENSMUSG00000054435	2.28081	-0.738081	0.0381992	Gimap4
ENSMUSG00000089662	2.28081	-0.738081	0.0381992	Gm14057
ENSMUSG00000110816	2.28081	-0.738081	0.0381992	AC154699.1
ENSMUSG00000113183	2.28081	-0.738081	0.0381992	AC153143.1
ENSMUSG00000068335	1.51413	2.02816	0.0384457	Dok1
ENSMUSG00000058056	1.41971	3.43664	0.0386695	Palld
ENSMUSG00000029826	1.42459	3.40001	0.0388086	Zc3hav1
ENSMUSG00000050708	1.37634	7.23472	0.038946	Ftl1
ENSMUSG00000052085	1.41376	3.74017	0.0390075	Dock8
ENSMUSG00000006777	-2.6839	-1.11877	0.0396963	Krt23
ENSMUSG00000029530	-2.6839	-1.11877	0.0396963	Ccr9
ENSMUSG00000081525	-2.6839	-1.11877	0.0396963	Gm13325
ENSMUSG00000097247	-2.6839	-1.11877	0.0396963	1500012K07Rik
ENSMUSG00000112153	-2.6839	-1.11877	0.0396963	AC132465.3
ENSMUSG00000033470	2.56116	-0.999694	0.0396963	Cysltr2
ENSMUSG00000038508	2.56116	-0.999694	0.0396963	Gdf15
ENSMUSG00000073010	2.56116	-0.999694	0.0396963	Gm5127
ENSMUSG00000092183	2.56116	-0.999694	0.0396963	4930515G01Rik
ENSMUSG00000100813	2.56116	-0.999694	0.0396963	Gm28874
ENSMUSG00000026564	1.89451	0.194002	0.0399547	Dusp27
ENSMUSG00000016758	3.13912	-1.32	0.0399705	Bik
ENSMUSG00000053182	3.13912	-1.32	0.0399705	Gm609
ENSMUSG00000073294	3.13912	-1.32	0.0399705	AU022751
ENSMUSG00000086612	3.13912	-1.32	0.0399705	Gm12064
ENSMUSG00000095217	3.13912	-1.32	0.0399705	Hist1h2bn
ENSMUSG00000099974	3.13912	-1.32	0.0399705	Bcl2a1d
ENSMUSG00000032436	1.45255	2.36874	0.0400596	Cmtm7
ENSMUSG00000032643	1.5867	1.32307	0.0402726	Fhl3
ENSMUSG00000044827	1.5867	1.32307	0.0402726	Tlr1
ENSMUSG00000005470	1.60041	1.05885	0.0404197	Asf1b
ENSMUSG00000044456	1.44122	2.44265	0.0410211	Rin3
ENSMUSG00000025747	1.48898	1.81317	0.0411159	Tyms
ENSMUSG00000036334	1.45787	2.48099	0.0411934	Igsf10
ENSMUSG00000068758	1.51894	1.60662	0.0414423	Il3ra
ENSMUSG00000020911	1.93515	-0.370329	0.042606	Krt19
ENSMUSG00000027377	1.93515	-0.370329	0.042606	Mall
ENSMUSG00000092592	1.93515	-0.370329	0.042606	Gm20449
ENSMUSG00000001435	1.38918	3.4665	0.0427807	Col18a1
ENSMUSG00000070337	1.65072	0.755659	0.0429085	Gpr179
ENSMUSG00000022912	1.36229	5.02922	0.0429932	Pros1
ENSMUSG00000024835	1.45975	2.16202	0.0431544	Coro1b
ENSMUSG00000024998	1.36627	4.38935	0.0432554	Plce1
ENSMUSG00000035697	1.36795	4.1916	0.04362	Arhgap45
ENSMUSG00000039168	1.38833	3.40079	0.0436984	Dap
ENSMUSG00000024349	1.3945	3.04384	0.0438226	Tmem173
ENSMUSG00000004609	1.35826	4.54067	0.0439077	Cd33
ENSMUSG00000029759	1.41343	2.64405	0.0441677	Pon3
ENSMUSG00000024696	1.45972	1.83375	0.0443215	Lpxn
ENSMUSG00000033386	1.41458	2.39671	0.0444207	Frrs1
ENSMUSG00000007877	-1.44893	1.96545	0.0445662	Tcap
ENSMUSG00000041859	1.38131	3.25602	0.0446142	Mcm3
ENSMUSG00000054404	1.38308	3.35651	0.0447525	Slfn5
ENSMUSG00000020553	1.48427	1.63033	0.045138	Pctp
ENSMUSG00000036553	1.47945	1.71939	0.0452526	Sh3tc1
ENSMUSG00000035041	-2.22787	-0.641942	0.0456519	Creb3l3
ENSMUSG00000100583	-2.22787	-0.641942	0.0456519	Gm29443
ENSMUSG00000009185	2.03869	-0.56845	0.0456519	Ccl8
ENSMUSG00000074676	2.03869	-0.56845	0.0456519	Foxs1
ENSMUSG00000086150	2.03869	-0.56845	0.0456519	Bach2os
ENSMUSG00000097471	2.03869	-0.56845	0.0456519	5830432E09Rik
ENSMUSG00000054555	1.37032	3.56323	0.0456715	Adam12
ENSMUSG00000039323	1.33136	6.76189	0.0457371	Igfbp2
ENSMUSG00000028270	1.39901	2.80545	0.0461282	Gbp2
ENSMUSG00000061724	-1.39798	2.40046	0.0466692	Gm2423
ENSMUSG00000008398	1.35457	3.77041	0.0466873	Elk3
ENSMUSG00000049625	1.39913	2.82563	0.0467024	Tifab
ENSMUSG00000061132	1.36654	3.26005	0.0467037	Blnk
ENSMUSG00000027800	1.34023	4.4977	0.0468387	Tm4sf1
ENSMUSG00000021876	1.33691	4.88217	0.0470611	Rnase4
ENSMUSG00000017499	1.68721	0.576115	0.0470814	Cdc6
ENSMUSG00000034457	1.65414	0.552458	0.0470814	Eda2r
ENSMUSG00000051367	1.62165	0.734823	0.0473359	Six1
ENSMUSG00000021965	1.52902	1.00777	0.0475904	Ska3
ENSMUSG00000031613	1.35341	3.73885	0.0476115	Hpgd
ENSMUSG00000028551	1.36835	3.1402	0.0485752	Cdkn2c
ENSMUSG00000025498	1.45113	1.65365	0.0489578	Irf7
ENSMUSG00000021697	1.90435	0.0294667	0.0490758	Depdc1b
ENSMUSG00000109857	1.90435	0.0294667	0.0490758	Gm45563
ENSMUSG00000000275	1.33878	3.79913	0.0490775	Trim25
ENSMUSG00000059824	-1.31138	6.25542	0.0492964	Dbp
ENSMUSG00000092252	-2.34956	-0.89547	0.0493358	Gm20499
ENSMUSG00000102504	-2.34956	-0.89547	0.0493358	Gm21955
ENSMUSG00000034533	2.19404	-0.79844	0.0493358	Scn10a
ENSMUSG00000057132	2.19404	-0.79844	0.0493358	Rpgrip1
ENSMUSG00000078452	2.19404	-0.79844	0.0493358	Raet1d
ENSMUSG00000086162	2.19404	-0.79844	0.0493358	Gm16342
ENSMUSG00000112203	-1.66049	0.241527	0.0495298	AC153506.1
ENSMUSG00000037661	1.53582	0.935139	0.0496316	Gpr160
ENSMUSG00000064246	1.33008	3.94261	0.0496704	Chil1
ENSMUSG00000021280	1.6744	0.451782	0.0497057	Exoc3l4
ENSMUSG00000028037	1.6744	0.451782	0.0497057	Ifi44
ENSMUSG00000035365	1.6744	0.451782	0.0497057	Parpbp

## Sheet: Supplementary Table S4
Supplementary Table S4 DEGs at d7 post-stoke
Gene ID	logFC	logCPM	PValue	GeneSymbol
ENSMUSG00000049723	12.9019	4.56895	9.32977e-19	Mmp12
ENSMUSG00000029816	7.27588	7.36418	7.07701e-17	Gpnmb
ENSMUSG00000015854	9.18079	4.14122	1.90737e-16	Cd5l
ENSMUSG00000000031	7.76776	5.18135	2.54639e-16	H19
ENSMUSG00000029304	6.56974	9.47169	3.02964e-15	Spp1
ENSMUSG00000050335	6.95474	4.59525	3.17434e-14	Lgals3
ENSMUSG00000069516	5.69286	8.27146	1.18423e-12	Lyz2
ENSMUSG00000079293	6.15043	4.16044	2.51981e-12	Clec7a
ENSMUSG00000050370	10.5457	2.25254	6.39239e-12	Ch25h
ENSMUSG00000112023	6.70731	2.62764	3.23359e-11	Lilr4b
ENSMUSG00000068129	6.06965	3.25871	5.04641e-11	Cst7
ENSMUSG00000037727	6.39028	2.86705	9.0538e-11	Avp
ENSMUSG00000050578	9.93611	1.66598	2.99224e-10	Mmp13
ENSMUSG00000030789	6.104	2.59095	5.56721e-10	Itgax
ENSMUSG00000028238	9.8117	1.54729	6.40584e-10	Atp6v0d2
ENSMUSG00000025044	5.28457	3.32121	7.07601e-10	Msr1
ENSMUSG00000027301	9.67554	1.41783	1.46024e-09	Oxt
ENSMUSG00000000982	6.7225	1.74793	1.75221e-09	Ccl3
ENSMUSG00000021886	6.64857	1.67777	2.87003e-09	Gpr65
ENSMUSG00000027322	5.19698	2.67278	5.764e-09	Siglec1
ENSMUSG00000028494	4.28886	5.99943	1.36218e-08	Plin2
ENSMUSG00000026628	4.79436	2.50495	3.68999e-08	Atf3
ENSMUSG00000112148	4.3997	3.28879	5.25612e-08	Lilrb4a
ENSMUSG00000015340	4.45663	3.15432	5.3221e-08	Cybb
ENSMUSG00000040552	4.03707	4.67753	9.2309e-08	C3ar1
ENSMUSG00000026043	3.92972	6.58073	1.04252e-07	Col3a1
ENSMUSG00000047798	6.03701	1.10394	1.06732e-07	Cd300lf
ENSMUSG00000026358	8.92672	0.715792	1.12212e-07	Rgs1
ENSMUSG00000028459	4.23559	3.04422	1.66273e-07	Cd72
ENSMUSG00000043613	8.85974	0.653947	1.6842e-07	Mmp3
ENSMUSG00000004707	4.3231	2.55869	1.94046e-07	Ly9
ENSMUSG00000022218	4.90812	1.84658	1.95568e-07	Tgm1
ENSMUSG00000002944	3.94771	4.0543	2.40864e-07	Cd36
ENSMUSG00000058163	5.86115	0.941412	2.84279e-07	Gm5431
ENSMUSG00000040528	4.82499	1.38551	3.92242e-07	Milr1
ENSMUSG00000056737	3.84332	3.79463	4.43651e-07	Capg
ENSMUSG00000034641	8.66427	0.474479	4.65727e-07	Cd300ld
ENSMUSG00000030577	4.75299	1.70252	4.90373e-07	Cd22
ENSMUSG00000035383	5.11284	1.12116	5.25205e-07	Pmch
ENSMUSG00000073490	4.31905	2.06206	6.36259e-07	Ifi207
ENSMUSG00000034855	4.91798	1.47118	7.14054e-07	Cxcl10
ENSMUSG00000024164	4.04701	2.30367	9.60129e-07	C3
ENSMUSG00000079419	4.09203	2.19924	1.01858e-06	Ms4a6c
ENSMUSG00000079017	4.08422	2.19208	1.06979e-06	Ifi27l2a
ENSMUSG00000078899	-8.49322	0.214189	1.4456e-06	Gm4631
ENSMUSG00000040522	8.4684	0.296298	1.4456e-06	Tlr8
ENSMUSG00000073489	3.84287	2.48144	1.55248e-06	Ifi204
ENSMUSG00000024737	3.59348	3.87357	1.66413e-06	Slc15a3
ENSMUSG00000026228	4.57054	1.15311	1.69467e-06	Htr2b
ENSMUSG00000028327	8.40717	0.240974	2.04881e-06	Stra6l
ENSMUSG00000060550	8.34324	0.183394	2.45054e-06	H2-Q7
ENSMUSG00000059089	4.28968	1.57737	2.67424e-06	Fcgr4
ENSMUSG00000089929	3.7743	2.18711	3.58054e-06	Bcl2a1b
ENSMUSG00000021624	3.40022	4.44023	3.75472e-06	Cd180
ENSMUSG00000074336	8.24168	0.0923671	4.27844e-06	Apoc4
ENSMUSG00000046805	3.27852	7.86372	4.43617e-06	Mpeg1
ENSMUSG00000025473	3.38547	4.05011	4.51555e-06	Adam8
ENSMUSG00000015355	3.79929	1.93294	5.26826e-06	Cd48
ENSMUSG00000026822	4.32382	1.30952	5.37391e-06	Lcn2
ENSMUSG00000079685	4.67071	0.720444	5.76672e-06	Ulbp1
ENSMUSG00000035273	3.68392	2.10551	5.90823e-06	Hpse
ENSMUSG00000018774	3.2269	5.96651	6.81934e-06	Cd68
ENSMUSG00000029082	8.13243	-0.0049404	7.72046e-06	Bst1
ENSMUSG00000026548	3.69027	1.83496	9.52672e-06	Slamf9
ENSMUSG00000074874	3.69027	1.83496	9.52672e-06	Ctla2b
ENSMUSG00000000682	3.32011	3.22921	1.01483e-05	Cd52
ENSMUSG00000019987	4.22024	0.838571	1.05608e-05	Arg1
ENSMUSG00000044468	3.21122	4.07022	1.16683e-05	Fam46c
ENSMUSG00000026981	8.05472	-0.0737552	1.16786e-05	Il1rn
ENSMUSG00000024854	4.50398	0.572006	1.28863e-05	Pold4
ENSMUSG00000029371	4.50398	0.572006	1.28863e-05	Cxcl5
ENSMUSG00000056130	5.15057	0.299057	1.34468e-05	Ticam2
ENSMUSG00000006219	3.3897	2.52655	1.43797e-05	Fblim1
ENSMUSG00000026536	8.01423	-0.109465	1.44592e-05	Ifi211
ENSMUSG00000062609	8.01423	-0.109465	1.44592e-05	Kcnj15
ENSMUSG00000062082	4.45257	0.526569	1.70996e-05	Cd200r4
ENSMUSG00000063193	4.45257	0.526569	1.70996e-05	Cd300lb
ENSMUSG00000022491	7.97257	-0.146104	1.79859e-05	Glycam1
ENSMUSG00000024679	3.24407	2.80037	1.8131e-05	Ms4a6d
ENSMUSG00000038147	3.09174	4.44434	1.88211e-05	Cd84
ENSMUSG00000062515	5.0557	0.215326	1.89214e-05	Fabp4
ENSMUSG00000033220	3.18606	3.15457	2.01765e-05	Rac2
ENSMUSG00000027995	3.16481	3.37902	2.11441e-05	Tlr2
ENSMUSG00000030111	3.03653	4.89416	2.23358e-05	A2m
ENSMUSG00000000244	7.88547	-0.222371	2.24824e-05	Tspan32
ENSMUSG00000085006	7.88547	-0.222371	2.24824e-05	BC021767
ENSMUSG00000028874	4.39926	0.479623	2.28759e-05	Fgr
ENSMUSG00000086712	4.39926	0.479623	2.28759e-05	AI427809
ENSMUSG00000021822	3.07634	4.04213	2.29998e-05	Plau
ENSMUSG00000049130	3.32396	2.38824	2.3022e-05	C5ar1
ENSMUSG00000049988	3.66031	1.46582	2.48508e-05	Lrrc25
ENSMUSG00000007891	2.91943	10.1653	3.19618e-05	Ctsd
ENSMUSG00000019832	3.05307	3.16378	3.65602e-05	Rab32
ENSMUSG00000056888	3.43163	1.60538	3.74432e-05	Glipr1
ENSMUSG00000071203	3.24631	2.23515	3.93796e-05	Naip5
ENSMUSG00000001506	2.89551	6.51563	3.96487e-05	Col1a1
ENSMUSG00000043263	4.28636	0.380776	4.20337e-05	Ifi209
ENSMUSG00000090124	3.24542	1.94663	4.21547e-05	Ugt1a7c
ENSMUSG00000021091	2.88222	6.09584	4.3984e-05	Serpina3n
ENSMUSG00000001348	3.3942	1.57251	4.62558e-05	Acp5
ENSMUSG00000045502	4.88224	0.0636822	4.69243e-05	Hcar2
ENSMUSG00000064267	3.06359	2.64127	4.88841e-05	Hvcn1
ENSMUSG00000020713	4.25669	0.354944	4.92269e-05	Gh
ENSMUSG00000005413	2.89284	4.26881	5.55947e-05	Hmox1
ENSMUSG00000026832	7.69369	-0.388546	5.79138e-05	Cytip
ENSMUSG00000030144	7.69369	-0.388546	5.79138e-05	Clec4d
ENSMUSG00000024529	2.95861	3.08101	6.02498e-05	Lox
ENSMUSG00000019942	3.21528	2.02266	6.28433e-05	Cdk1
ENSMUSG00000099757	3.86739	0.529091	6.40524e-05	BE692007
ENSMUSG00000034947	3.00129	2.80349	6.61491e-05	Tmem106a
ENSMUSG00000042286	2.78978	6.55661	6.89054e-05	Stab1
ENSMUSG00000043157	3.13948	2.14145	6.92029e-05	Arl11
ENSMUSG00000046718	2.87818	3.59929	7.40791e-05	Bst2
ENSMUSG00000024672	3.07752	2.25119	7.50238e-05	Ms4a7
ENSMUSG00000043740	3.64372	1.00038	7.84905e-05	B430306N03Rik
ENSMUSG00000030579	2.76966	5.96365	7.97861e-05	Tyrobp
ENSMUSG00000033685	2.76618	6.21072	7.98059e-05	Ucp2
ENSMUSG00000022952	3.11366	2.11893	8.00725e-05	Runx1
ENSMUSG00000005800	4.13153	0.24661	8.02885e-05	Mmp8
ENSMUSG00000024907	4.13153	0.24661	8.02885e-05	Gal
ENSMUSG00000040026	7.58732	-0.479626	9.63608e-05	Saa3
ENSMUSG00000027514	3.58572	0.949832	0.000107311	Zbp1
ENSMUSG00000027326	3.7325	0.784117	0.000110253	Knl1
ENSMUSG00000031304	3.7325	0.784117	0.000110253	Il2rg
ENSMUSG00000039377	3.44181	1.06708	0.000115018	Hlx
ENSMUSG00000097415	2.77652	3.61461	0.000116118	AU020206
ENSMUSG00000021423	2.71649	5.10841	0.000117601	Ly86
ENSMUSG00000035385	7.53103	-0.527478	0.000125561	Ccl2
ENSMUSG00000038224	3.72758	0.408792	0.000132862	Serpinf2
ENSMUSG00000027750	2.7389	3.58217	0.000141089	Postn
ENSMUSG00000036887	2.64109	7.70806	0.000144081	C1qa
ENSMUSG00000032122	2.6901	4.2688	0.00015431	Slc37a2
ENSMUSG00000051220	4.59793	-0.180447	0.000157376	Ercc6l
ENSMUSG00000036896	2.61658	7.52309	0.0001641	C1qc
ENSMUSG00000082292	7.47246	-0.577017	0.000164799	Gm12250
ENSMUSG00000058715	2.64333	4.79405	0.000174726	Fcer1g
ENSMUSG00000018930	3.64106	0.704856	0.000178086	Ccl4
ENSMUSG00000022014	2.981	1.91467	0.00017994	Epsti1
ENSMUSG00000046223	3.10086	1.31837	0.000197101	Plaur
ENSMUSG00000000290	2.61602	4.76044	0.000201019	Itgb2
ENSMUSG00000000386	3.61727	0.684327	0.00020148	Mx1
ENSMUSG00000015880	3.61727	0.684327	0.00020148	Ncapg
ENSMUSG00000004730	2.61194	5.01846	0.000201554	Adgre1
ENSMUSG00000033777	2.67454	3.59991	0.000205782	Tlr13
ENSMUSG00000063286	2.74898	2.72873	0.00021207	Gm8995
ENSMUSG00000063234	2.93981	1.87932	0.000212713	Gpr84
ENSMUSG00000069792	3.1558	1.20632	0.000213296	Wfdc17
ENSMUSG00000027074	2.93111	1.67483	0.000213925	Slc43a3
ENSMUSG00000024066	2.67482	3.19169	0.000220933	Xdh
ENSMUSG00000034205	3.06954	1.29161	0.000232468	Loxl2
ENSMUSG00000026656	2.60083	4.11508	0.00023767	Fcgr2b
ENSMUSG00000020053	2.57211	5.0182	0.000243046	Igf1
ENSMUSG00000052776	2.88184	1.63292	0.000260548	Oas1a
ENSMUSG00000040613	2.60428	3.6094	0.000278657	Apobec1
ENSMUSG00000025534	2.52251	5.70649	0.00028769	Gusb
ENSMUSG00000036905	2.50648	7.56156	0.000287905	C1qb
ENSMUSG00000028068	2.76749	2.13108	0.000291268	Iqgap3
ENSMUSG00000030921	2.6191	3.14428	0.000292656	Trim30a
ENSMUSG00000025498	2.68792	2.63059	0.000296233	Irf7
ENSMUSG00000026285	4.45654	-0.299605	0.000305695	Pdcd1
ENSMUSG00000027379	3.14844	1.02091	0.000312634	Bub1
ENSMUSG00000006519	2.53531	4.37208	0.000313799	Cyba
ENSMUSG00000058818	3.24691	0.89957	0.000320045	Pirb
ENSMUSG00000029762	3.12911	1.00448	0.000345287	Akr1b8
ENSMUSG00000026395	2.52545	4.14328	0.000352422	Ptprc
ENSMUSG00000043008	2.63254	2.87897	0.000353255	Klhl6
ENSMUSG00000002111	2.53942	3.80274	0.000353632	Spi1
ENSMUSG00000029561	2.54066	3.64309	0.000362082	Oasl2
ENSMUSG00000034708	2.45621	7.52583	0.000370871	Grn
ENSMUSG00000020120	2.47091	5.91995	0.000372695	Plek
ENSMUSG00000001131	2.77093	1.90852	0.000379248	Timp1
ENSMUSG00000091649	3.10952	0.987867	0.000381713	Phf11b
ENSMUSG00000016256	2.45217	7.05954	0.000385384	Ctsz
ENSMUSG00000060586	2.65682	2.2916	0.000386096	H2-Eb1
ENSMUSG00000021213	7.28098	-0.737059	0.000390825	Akr1c13
ENSMUSG00000084796	7.21105	-0.794731	0.000390825	Mir142hg
ENSMUSG00000033880	2.45289	5.91312	0.000406469	Lgals3bp
ENSMUSG00000023992	2.44997	5.93142	0.000407883	Trem2
ENSMUSG00000078945	2.60737	2.81902	0.00041453	Naip2
ENSMUSG00000024300	2.48945	4.05208	0.000435433	Myo1f
ENSMUSG00000032725	3.16093	0.826594	0.000444113	Folr2
ENSMUSG00000003484	3.27917	0.686691	0.000469533	Cyp4f18
ENSMUSG00000099398	3.76087	-0.0674439	0.000497338	Ms4a14
ENSMUSG00000044811	2.4848	3.48569	0.000507704	Cd300c2
ENSMUSG00000015947	2.46531	3.86752	0.000509702	Fcgr1
ENSMUSG00000004552	7.13756	-0.854872	0.000530405	Ctse
ENSMUSG00000045471	7.13756	-0.854872	0.000530405	Hcrt
ENSMUSG00000047562	7.13756	-0.854872	0.000530405	Mmp10
ENSMUSG00000048621	7.13756	-0.854872	0.000530405	Gm6377
ENSMUSG00000097352	7.13756	-0.854872	0.000530405	C920009B18Rik
ENSMUSG00000071713	2.53027	2.86702	0.000535862	Csf2rb
ENSMUSG00000026728	2.3732	7.04687	0.000570769	Vim
ENSMUSG00000004709	3.3993	0.132197	0.000571838	Cd244
ENSMUSG00000030208	2.45478	3.48328	0.000580041	Emp1
ENSMUSG00000015852	2.36025	7.15137	0.000599857	Fcrls
ENSMUSG00000021998	2.37563	5.59766	0.000604325	Lcp1
ENSMUSG00000027901	3.71797	-0.103077	0.000608346	Dennd2d
ENSMUSG00000031995	2.82109	1.22429	0.000616541	St14
ENSMUSG00000026979	2.70191	1.67778	0.000698481	Psd4
ENSMUSG00000031264	2.55781	2.26556	0.000711145	Btk
ENSMUSG00000027068	7.06013	-0.917703	0.000726851	Dhrs9
ENSMUSG00000029664	7.06013	-0.917703	0.000726851	Tfpi2
ENSMUSG00000030142	7.06013	-0.917703	0.000726851	Clec4e
ENSMUSG00000037482	7.06013	-0.917703	0.000726851	Erv3
ENSMUSG00000026177	2.41368	3.28168	0.00072815	Slc11a1
ENSMUSG00000020914	2.39277	3.77164	0.000744202	Top2a
ENSMUSG00000020932	2.30641	9.7796	0.000761849	Gfap
ENSMUSG00000044583	2.37487	3.77446	0.000801647	Tlr7
ENSMUSG00000036526	3.32362	0.0697037	0.000814859	Card11
ENSMUSG00000028599	2.35262	3.89033	0.000816009	Tnfrsf1b
ENSMUSG00000053063	2.6339	1.70982	0.000840711	Clec12a
ENSMUSG00000039109	2.34913	3.71746	0.000856764	F13a1
ENSMUSG00000037544	3.12483	0.556963	0.000879821	Dlgap5
ENSMUSG00000040751	2.47468	2.35485	0.000900177	Lat2
ENSMUSG00000021281	2.50781	2.22393	0.000918248	Tnfaip2
ENSMUSG00000041827	3.58106	-0.215739	0.000921321	Oasl1
ENSMUSG00000058755	3.58106	-0.215739	0.000921321	Osm
ENSMUSG00000041431	2.62165	1.41498	0.00092503	Ccnb1
ENSMUSG00000025877	2.37644	3.11817	0.000941716	Hk3
ENSMUSG00000031004	2.32861	3.91774	0.000953732	Mki67
ENSMUSG00000039883	3.09742	0.534133	0.00100214	Lrrc17
ENSMUSG00000053687	6.9783	-0.983477	0.00100641	Dpep2
ENSMUSG00000069515	6.9783	-0.983477	0.00100641	Lyz1
ENSMUSG00000022148	2.30042	3.81472	0.00107474	Fyb
ENSMUSG00000041515	2.27416	4.56237	0.00108365	Irf8
ENSMUSG00000015950	2.27363	4.62772	0.00108897	Ncf1
ENSMUSG00000040345	2.46206	2.00806	0.00109987	Arhgap9
ENSMUSG00000053175	2.73224	1.00859	0.0011681	Bcl3
ENSMUSG00000030116	3.24375	0.0043041	0.00117558	Mfap5
ENSMUSG00000024338	2.30482	3.21677	0.00118932	Psmb8
ENSMUSG00000035352	2.77462	0.886015	0.00119786	Ccl12
ENSMUSG00000036594	2.3729	2.45796	0.00121716	H2-Aa
ENSMUSG00000047180	2.41456	2.09003	0.00123242	Neurl3
ENSMUSG00000048779	2.32505	3.01914	0.00124605	P2ry6
ENSMUSG00000040564	2.52262	1.70116	0.00127154	Apoc1
ENSMUSG00000032359	2.21574	5.30211	0.00131075	Ctsh
ENSMUSG00000071714	2.39726	2.24011	0.00137027	Csf2rb2
ENSMUSG00000015568	2.18784	6.43212	0.00140631	Lpl
ENSMUSG00000011008	6.89156	-1.05248	0.00140897	Mcoln2
ENSMUSG00000085295	3.48199	-0.296202	0.00141951	4930430E12Rik
ENSMUSG00000034116	2.24129	3.83026	0.00145366	Vav1
ENSMUSG00000024610	2.26444	3.15858	0.00146649	Cd74
ENSMUSG00000028678	2.73032	0.849605	0.00147798	Kif2c
ENSMUSG00000001403	2.6215	1.05921	0.0015026	Ube2c
ENSMUSG00000042684	2.23528	3.69413	0.001511	Npl
ENSMUSG00000022901	2.27114	2.88564	0.00152747	Cd86
ENSMUSG00000015243	2.16279	7.07292	0.00154056	Abca1
ENSMUSG00000037921	2.38026	1.94101	0.00156792	Ddx60
ENSMUSG00000018927	2.26417	2.84891	0.00159352	Ccl6
ENSMUSG00000029925	2.22451	3.54098	0.00161097	Tbxas1
ENSMUSG00000001123	2.18813	4.07053	0.00166807	Lgals9
ENSMUSG00000033355	2.28574	2.47177	0.00168865	Rtp4
ENSMUSG00000034652	2.30205	2.56536	0.00170203	Cd300a
ENSMUSG00000025017	2.21788	3.49711	0.00170311	Pik3ap1
ENSMUSG00000035004	2.33715	2.02679	0.00172284	Igsf6
ENSMUSG00000099974	4.06013	-0.624618	0.00174368	Bcl2a1d
ENSMUSG00000038642	2.12945	7.64274	0.00178323	Ctss
ENSMUSG00000072620	2.2843	2.42871	0.00179032	Slfn2
ENSMUSG00000073418	2.13914	6.08359	0.00179041	C4b
ENSMUSG00000039013	2.68462	0.812231	0.00183116	Siglecf
ENSMUSG00000023349	2.72786	0.670648	0.00194868	Clec4n
ENSMUSG00000073409	2.72786	0.670648	0.00194868	H2-Q6
ENSMUSG00000036853	6.79926	-1.12505	0.00199604	Mcoln3
ENSMUSG00000078881	6.79926	-1.12505	0.00199604	Gm14434
ENSMUSG00000024677	2.30198	2.21308	0.00204252	Ms4a6b
ENSMUSG00000001020	2.5048	1.09267	0.00205995	S100a4
ENSMUSG00000050106	3.06938	-0.136402	0.00208845	Tmc8
ENSMUSG00000038811	2.25691	2.31887	0.00219908	Gngt2
ENSMUSG00000030365	3.99344	-0.677859	0.00229484	Clec2i
ENSMUSG00000029553	3.92351	-0.733199	0.00229484	Tfec
ENSMUSG00000032661	3.92351	-0.733199	0.00229484	Oas3
ENSMUSG00000029661	2.06948	7.00507	0.00236684	Col1a2
ENSMUSG00000040747	2.09614	4.83915	0.00237013	Cd53
ENSMUSG00000022488	2.07764	5.43966	0.00241429	Nckap1l
ENSMUSG00000020806	2.41687	1.44289	0.00247791	Rhbdf2
ENSMUSG00000004266	2.09854	4.15627	0.0025602	Ptpn6
ENSMUSG00000025650	2.17337	2.8367	0.00261126	Col7a1
ENSMUSG00000048327	2.30186	1.74545	0.00261532	Ckap2l
ENSMUSG00000020143	2.08182	4.22136	0.0026413	Dock2
ENSMUSG00000054667	2.36878	1.49235	0.00268673	Irs4
ENSMUSG00000062585	2.75426	0.489903	0.00271018	Cnr2
ENSMUSG00000030124	2.07493	4.30064	0.00272271	Lag3
ENSMUSG00000012519	3.31933	-0.426265	0.00281198	Mlkl
ENSMUSG00000030162	6.70065	-1.20158	0.00286389	Olr1
ENSMUSG00000037849	6.70065	-1.20158	0.00286389	Ifi206
ENSMUSG00000047407	2.25608	1.77608	0.00294994	Tgif1
ENSMUSG00000054520	2.10434	3.17328	0.00297272	Sh3bp2
ENSMUSG00000059498	2.03318	5.16516	0.00301173	Fcgr3
ENSMUSG00000020493	2.34091	1.18681	0.00301933	Prr11
ENSMUSG00000020641	2.24402	1.76641	0.00312163	Rsad2
ENSMUSG00000029915	2.13834	2.39358	0.00316288	Clec5a
ENSMUSG00000036446	2.0716	3.54442	0.00317375	Lum
ENSMUSG00000024056	2.53811	0.693778	0.00318886	Ndc80
ENSMUSG00000020399	2.06424	3.44899	0.00323165	Havcr2
ENSMUSG00000024989	2.43478	0.908175	0.00324234	Cep55
ENSMUSG00000020897	2.32256	1.17217	0.00328243	Aurkb
ENSMUSG00000057191	2.33982	1.38073	0.00329894	AB124611
ENSMUSG00000032691	2.26111	1.64195	0.00330475	Nlrp3
ENSMUSG00000002603	2.03755	3.97456	0.00341819	Tgfb1
ENSMUSG00000037731	2.17417	2.11008	0.0034439	Themis2
ENSMUSG00000025058	2.79019	0.282844	0.00349079	5430427O19Rik
ENSMUSG00000028859	2.01899	4.16009	0.0034994	Csf3r
ENSMUSG00000035692	2.11464	2.37468	0.00353686	Isg15
ENSMUSG00000068220	1.99879	5.06981	0.00353804	Lgals1
ENSMUSG00000021280	2.36372	0.979385	0.00358121	Exoc3l4
ENSMUSG00000053158	2.05408	3.17815	0.00361003	Fes
ENSMUSG00000073411	1.97456	6.35903	0.00370119	H2-D1
ENSMUSG00000017716	2.23442	1.62062	0.00373877	Birc5
ENSMUSG00000038843	2.04887	3.12897	0.00378724	Gcnt1
ENSMUSG00000034906	2.18617	1.96187	0.00381783	Ncaph
ENSMUSG00000023982	2.92322	-0.252034	0.00383276	Guca1a
ENSMUSG00000038179	2.92322	-0.252034	0.00383276	Slamf7
ENSMUSG00000087135	2.92322	-0.252034	0.00383276	Gm16096
ENSMUSG00000037411	2.13119	2.1721	0.00389867	Serpine1
ENSMUSG00000039853	2.44555	0.776121	0.00398913	Trim14
ENSMUSG00000039462	2.66337	0.416732	0.00404627	Col10a1
ENSMUSG00000061232	1.9563	5.94589	0.00405775	H2-K1
ENSMUSG00000005087	2.00236	3.68382	0.00409471	Cd44
ENSMUSG00000042265	6.5948	-1.28251	0.00416566	Trem1
ENSMUSG00000045362	6.5948	-1.28251	0.00416566	Tnfrsf26
ENSMUSG00000084166	6.5948	-1.28251	0.00416566	Gm6451
ENSMUSG00000105954	6.5948	-1.28251	0.00416566	Gm42793
ENSMUSG00000070034	2.23489	1.20317	0.00418878	Sp110
ENSMUSG00000001435	1.9809	3.9168	0.00420152	Col18a1
ENSMUSG00000070780	2.17426	1.64345	0.00445825	Rbm47
ENSMUSG00000072115	2.11166	1.84603	0.00451626	Ang
ENSMUSG00000032231	1.94197	5.07027	0.00454041	Anxa2
ENSMUSG00000034459	1.99605	3.17576	0.00454402	Ifit1
ENSMUSG00000048865	1.98102	3.63625	0.00458741	Arhgap30
ENSMUSG00000000958	2.03278	2.59902	0.00460935	Slc7a7
ENSMUSG00000046179	2.24675	1.11205	0.00461399	E2f8
ENSMUSG00000069892	2.08749	1.8836	0.00470574	9930111J21Rik2
ENSMUSG00000073421	2.10576	2.05565	0.00472503	H2-Ab1
ENSMUSG00000074151	2.25841	1.31571	0.00476756	Nlrc5
ENSMUSG00000030148	2.29875	0.927908	0.00477193	Clec4a2
ENSMUSG00000020865	1.96863	3.49687	0.00491545	Abcc3
ENSMUSG00000009772	2.19796	1.17407	0.0049351	Nuak2
ENSMUSG00000112095	2.37044	0.716564	0.00496338	AC132332.1
ENSMUSG00000024696	2.04027	2.27515	0.00503183	Lpxn
ENSMUSG00000042759	2.07521	2.08042	0.00511381	Apobr
ENSMUSG00000020437	2.24156	1.30234	0.00513933	Myo1g
ENSMUSG00000027907	2.05004	2.36295	0.0052557	S100a11
ENSMUSG00000024087	1.94282	3.66677	0.00526404	Cyp1b1
ENSMUSG00000024965	1.93101	3.85169	0.00528945	Fermt3
ENSMUSG00000052688	1.94638	3.47935	0.00535728	Rab7b
ENSMUSG00000096727	2.08903	1.76923	0.00538707	Psmb9
ENSMUSG00000040152	1.9405	3.49156	0.00542006	Thbs1
ENSMUSG00000070354	3.69077	-0.91366	0.00547934	Gm21975
ENSMUSG00000089756	3.69077	-0.91366	0.00547934	Zfp966
ENSMUSG00000107886	3.69077	-0.91366	0.00547934	Gm43880
ENSMUSG00000023505	2.0899	1.70843	0.00548194	Cdca3
ENSMUSG00000021665	1.87496	8.14649	0.00550859	Hexb
ENSMUSG00000026042	1.89767	4.56153	0.00563086	Col5a2
ENSMUSG00000041707	2.16053	1.40931	0.0056936	1810011H11Rik
ENSMUSG00000026480	1.92475	3.63763	0.00571294	Ncf2
ENSMUSG00000071715	2.16006	1.14436	0.00582818	Ncf4
ENSMUSG00000023940	2.81684	-0.334781	0.00585897	Sgol1
ENSMUSG00000041736	1.92228	3.33665	0.00595034	Tspo
ENSMUSG00000025492	1.89568	4.14803	0.00597693	Ifitm3
ENSMUSG00000031740	1.95055	2.85571	0.00602973	Mmp2
ENSMUSG00000028581	1.85891	6.46613	0.00606227	Laptm5
ENSMUSG00000029546	6.48056	-1.36839	0.00614931	Uncx
ENSMUSG00000055413	6.48056	-1.36839	0.00614931	H2-Q5
ENSMUSG00000070323	6.48056	-1.36839	0.00614931	Mmp27
ENSMUSG00000085081	6.48056	-1.36839	0.00614931	Rptoros
ENSMUSG00000045382	2.00868	2.12117	0.00618763	Cxcr4
ENSMUSG00000022876	2.01658	2.0816	0.00629707	Samsn1
ENSMUSG00000057596	2.02499	2.04092	0.00641447	Trim30d
ENSMUSG00000002289	1.93634	2.81818	0.00642942	Angptl4
ENSMUSG00000030560	1.8589	4.88818	0.00649162	Ctsc
ENSMUSG00000068245	2.16673	1.04926	0.00655365	Phf11d
ENSMUSG00000042129	1.86996	4.03148	0.00670444	Rassf4
ENSMUSG00000022033	2.03116	1.89382	0.00682398	Pbk
ENSMUSG00000031165	1.99657	2.06595	0.00688547	Was
ENSMUSG00000007041	1.8467	4.80377	0.00688752	Clic1
ENSMUSG00000026547	1.8614	4.03583	0.00690647	Tagln2
ENSMUSG00000031101	1.93655	2.55585	0.0069077	Sash3
ENSMUSG00000025355	2.15425	1.23354	0.00697431	Mmp19
ENSMUSG00000052160	1.84759	4.64906	0.0069781	Pld4
ENSMUSG00000054072	1.96638	2.17548	0.00706768	Iigp1
ENSMUSG00000070031	2.12499	1.01679	0.0071666	Sp140
ENSMUSG00000027832	2.15214	0.930039	0.00747301	Ptx3
ENSMUSG00000056529	1.95279	2.32508	0.00750931	Ptafr
ENSMUSG00000104713	2.09577	1.35856	0.00754926	Gbp6
ENSMUSG00000047875	1.91188	2.6883	0.00758349	Gpr157
ENSMUSG00000074896	1.82543	4.31385	0.00781961	Ifit3
ENSMUSG00000029484	1.81119	4.85712	0.00792466	Anxa3
ENSMUSG00000009097	2.46237	0.257876	0.0081583	Tbx1
ENSMUSG00000059994	2.12947	0.912471	0.00822166	Fcrl1
ENSMUSG00000042607	2.3163	0.518558	0.00823406	Asb4
ENSMUSG00000002699	1.85278	3.04203	0.00833493	Lcp2
ENSMUSG00000020649	1.91862	2.37235	0.00835817	Rrm2
ENSMUSG00000028268	1.83675	3.41063	0.0083819	Gbp3
ENSMUSG00000031659	1.81237	3.98673	0.00849484	Adcy7
ENSMUSG00000028037	2.15933	0.818952	0.00866434	Ifi44
ENSMUSG00000004098	1.90214	2.35958	0.00866611	Col5a3
ENSMUSG00000027848	1.77614	5.89725	0.0086992	Olfml3
ENSMUSG00000049103	2.23586	0.61134	0.00873384	Ccr2
ENSMUSG00000090675	2.56857	0.10725	0.00873716	Olfr111
ENSMUSG00000038379	2.34783	0.368448	0.00877551	Ttk
ENSMUSG00000042190	1.87873	2.66258	0.00878289	Cmklr1
ENSMUSG00000046410	1.83701	3.19451	0.0088301	Kcnk6
ENSMUSG00000073599	1.91002	2.29184	0.00906457	Ecscr
ENSMUSG00000085549	-2.93356	-0.553037	0.00910829	1700047F07Rik
ENSMUSG00000035042	2.70199	-0.42272	0.00910829	Ccl5
ENSMUSG00000052142	1.83588	3.13407	0.00918133	Rasal3
ENSMUSG00000031103	1.89748	2.31953	0.00919382	Elf4
ENSMUSG00000021342	6.3565	-1.45986	0.00922396	Prl
ENSMUSG00000039981	6.3565	-1.45986	0.00922396	Zc3h12d
ENSMUSG00000087629	6.3565	-1.45986	0.00922396	Gm12246
ENSMUSG00000105543	6.3565	-1.45986	0.00922396	Gm43169
ENSMUSG00000009471	-6.31976	-1.62	0.00922396	Myod1
ENSMUSG00000080806	-6.31976	-1.62	0.00922396	Gm13005
ENSMUSG00000109854	-6.31976	-1.62	0.00922396	Gm45345
ENSMUSG00000110088	-6.31976	-1.62	0.00922396	Gm45343
ENSMUSG00000112854	-6.31976	-1.62	0.00922396	AC154039.2
ENSMUSG00000040212	1.84587	2.72103	0.0093417	Emp3
ENSMUSG00000032717	2.04523	1.31926	0.00937012	Mdfi
ENSMUSG00000033114	2.42597	0.229562	0.00943598	Slc35d2
ENSMUSG00000069910	2.42597	0.229562	0.00943598	Spdl1
ENSMUSG00000086150	2.66762	-0.0966871	0.00944814	Bach2os
ENSMUSG00000036908	1.75871	5.36833	0.00948397	Unc93b1
ENSMUSG00000009585	1.83051	2.95788	0.00955969	Apobec3
ENSMUSG00000017830	1.89814	2.03532	0.00961785	Dhx58
ENSMUSG00000029204	2.03999	1.05128	0.00974101	Rhoh
ENSMUSG00000032690	2.01897	1.03515	0.00974101	Oas2
ENSMUSG00000039232	2.99935	-0.674054	0.00977491	Stx11
ENSMUSG00000029322	2.92586	-0.729337	0.00977491	Plac8
ENSMUSG00000021477	1.73344	7.57772	0.00999081	Ctsl
ENSMUSG00000015980	3.51172	-1.04831	0.0102151	Lrrc27
ENSMUSG00000026809	3.51172	-1.04831	0.0102151	Spaca9
ENSMUSG00000036223	3.51172	-1.04831	0.0102151	Ska1
ENSMUSG00000041886	3.51172	-1.04831	0.0102151	Macc1
ENSMUSG00000097334	3.51172	-1.04831	0.0102151	2700012I20Rik
ENSMUSG00000003882	2.52809	0.075725	0.0102559	Il7r
ENSMUSG00000000957	1.7504	4.72283	0.0103052	Mmp14
ENSMUSG00000054626	2.0613	1.16121	0.0103327	Xlr
ENSMUSG00000071068	2.0613	1.16121	0.0103327	Treml2
ENSMUSG00000030107	1.8696	2.10062	0.0103451	Usp18
ENSMUSG00000030867	1.91906	1.8592	0.0104185	Plk1
ENSMUSG00000030798	1.76267	3.74663	0.0104839	Cd37
ENSMUSG00000033952	1.90182	1.89645	0.0105766	Aspm
ENSMUSG00000032218	2.02535	1.22122	0.010598	Ccnb2
ENSMUSG00000028378	1.90539	1.62669	0.0106975	Ptgr1
ENSMUSG00000074802	1.89679	1.94139	0.0107283	Gas2l3
ENSMUSG00000026938	2.38863	0.200666	0.0109335	Fcna
ENSMUSG00000052085	1.74144	3.98651	0.010991	Dock8
ENSMUSG00000030786	1.73065	4.37651	0.0111374	Itgam
ENSMUSG00000001473	1.78666	3.09619	0.0111457	Tubb6
ENSMUSG00000060802	1.70504	7.40172	0.011227	B2m
ENSMUSG00000022146	1.77304	3.27535	0.0113286	Osmr
ENSMUSG00000042228	1.72497	4.52557	0.0113816	Lyn
ENSMUSG00000027331	1.83666	2.11707	0.0114022	Knstrn
ENSMUSG00000024781	1.71261	5.36966	0.0114306	Lipa
ENSMUSG00000097464	2.64094	-0.46885	0.0114318	Gm26736
ENSMUSG00000031504	2.1136	0.65678	0.011446	Rab20
ENSMUSG00000023964	2.27934	0.315603	0.011508	Calcr
ENSMUSG00000024397	1.74297	3.58412	0.0115931	Aif1
ENSMUSG00000041538	1.97599	1.00233	0.0116182	H2-Ob
ENSMUSG00000031662	1.84202	2.03654	0.0116547	Snx20
ENSMUSG00000025574	1.86725	1.71279	0.0116841	Tk1
ENSMUSG00000026222	1.80129	2.45146	0.0116991	Sp100
ENSMUSG00000031344	1.86288	1.91538	0.0118082	Gabrq
ENSMUSG00000070390	2.22346	0.446785	0.0119999	Nlrp1b
ENSMUSG00000031262	2.48643	0.0434756	0.0120652	Cenpi
ENSMUSG00000056856	2.48643	0.0434756	0.0120652	Jakmip3
ENSMUSG00000035455	1.95401	0.985624	0.0127006	Fignl1
ENSMUSG00000016087	1.76806	2.51893	0.0127561	Fli1
ENSMUSG00000081052	-3.16771	-0.852596	0.0127669	Gm6305
ENSMUSG00000036962	2.84843	-0.78689	0.0127669	Cfap221
ENSMUSG00000053318	2.84843	-0.78689	0.0127669	Slamf8
ENSMUSG00000037405	1.75198	2.7788	0.0127722	Icam1
ENSMUSG00000024659	1.73535	3.01591	0.0128335	Anxa1
ENSMUSG00000079547	1.83686	1.94267	0.013119	H2-DMb1
ENSMUSG00000031595	1.87325	1.47686	0.0132802	Pdgfrl
ENSMUSG00000044827	1.8678	1.53672	0.013428	Tlr1
ENSMUSG00000026126	1.76106	2.45242	0.0134666	Ptpn18
ENSMUSG00000025161	1.72811	3.24106	0.0134795	Slc16a3
ENSMUSG00000028413	1.7029	3.76334	0.0134998	B4galt1
ENSMUSG00000026271	1.93849	1.23723	0.0135506	Gpr35
ENSMUSG00000035697	1.68034	4.42456	0.0135753	Arhgap45
ENSMUSG00000018339	1.69174	4.01125	0.0136221	Gpx3
ENSMUSG00000021457	1.70793	3.59915	0.0136812	Syk
ENSMUSG00000060063	1.72428	2.98651	0.0136986	Alox5ap
ENSMUSG00000068335	1.79131	2.23809	0.0139366	Dok1
ENSMUSG00000024401	6.22076	-1.5577	0.0140787	Tnf
ENSMUSG00000028023	6.22076	-1.5577	0.0140787	Pitx2
ENSMUSG00000048574	6.22076	-1.5577	0.0140787	Gm5593
ENSMUSG00000050075	6.22076	-1.5577	0.0140787	Gpr171
ENSMUSG00000083041	6.22076	-1.5577	0.0140787	Gm9835
ENSMUSG00000086904	6.22076	-1.5577	0.0140787	Gm13404
ENSMUSG00000097402	6.22076	-1.5577	0.0140787	Gm17399
ENSMUSG00000101166	6.22076	-1.5577	0.0140787	Gm28496
ENSMUSG00000110341	6.22076	-1.5577	0.0140787	Gm45424
ENSMUSG00000111692	6.22076	-1.5577	0.0140787	AC163637.2
ENSMUSG00000112139	6.22076	-1.5577	0.0140787	AC114002.2
ENSMUSG00000084664	-6.15209	-1.73768	0.0140787	Gm23213
ENSMUSG00000103476	-6.15209	-1.73768	0.0140787	Gm34302
ENSMUSG00000111577	-6.15209	-1.73768	0.0140787	AC124778.3
ENSMUSG00000114083	-6.15209	-1.73768	0.0140787	AC155270.1
ENSMUSG00000103377	3.41311	-1.12081	0.0141459	Gm37180
ENSMUSG00000105022	3.41311	-1.12081	0.0141459	Gm43537
ENSMUSG00000029622	1.65539	5.68123	0.0141479	Arpc1b
ENSMUSG00000025804	2.44353	0.0104674	0.0142253	Ccr1
ENSMUSG00000021609	2.39933	-0.0233363	0.0142253	Slc6a3
ENSMUSG00000023723	-2.23043	-0.0199519	0.0142253	Mrps23
ENSMUSG00000020808	2.05717	0.613787	0.0143185	Fam64a
ENSMUSG00000037379	2.57719	-0.516549	0.0144137	Spon2
ENSMUSG00000057132	2.57719	-0.516549	0.0144137	Rpgrip1
ENSMUSG00000073491	2.57719	-0.516549	0.0144137	Ifi213
ENSMUSG00000028270	1.72006	3.0454	0.0145034	Gbp2
ENSMUSG00000030793	1.71112	3.09814	0.0146095	Pycard
ENSMUSG00000022221	2.31091	0.141025	0.0147608	Ripk3
ENSMUSG00000031375	1.64771	5.36003	0.0147819	Bgn
ENSMUSG00000029759	1.71646	2.87075	0.0148601	Pon3
ENSMUSG00000026605	1.7735	2.18723	0.0149961	Cenpf
ENSMUSG00000024691	1.70722	2.74487	0.0150197	Fam111a
ENSMUSG00000018920	1.74529	2.53128	0.0150834	Cxcl16
ENSMUSG00000022150	1.64591	5.02525	0.0151731	Dab2
ENSMUSG00000049625	1.70486	3.054	0.0151921	Tifab
ENSMUSG00000052821	1.90902	0.951615	0.0152068	Cysltr1
ENSMUSG00000035208	1.75364	2.31604	0.0152152	Slfn8
ENSMUSG00000039168	1.67051	3.61135	0.0155174	Dap
ENSMUSG00000000628	1.65601	3.79925	0.015575	Hk2
ENSMUSG00000030745	1.7444	2.08753	0.0161148	Il21r
ENSMUSG00000051498	1.97758	0.680174	0.016233	Tlr6
ENSMUSG00000047746	2.52146	-0.209104	0.0162728	Fbxo40
ENSMUSG00000006585	1.78722	1.59574	0.016324	Cdt1
ENSMUSG00000058626	-1.77357	1.75388	0.0165319	Capn11
ENSMUSG00000040919	-3.07529	-0.921446	0.0167826	4930505A04Rik
ENSMUSG00000052749	2.7666	-0.846908	0.0167826	Trim30b
ENSMUSG00000105096	2.7666	-0.846908	0.0167826	Gbp10
ENSMUSG00000023341	1.82925	1.37659	0.0171646	Mx2
ENSMUSG00000013707	1.68419	2.65119	0.0171874	Tnfaip8l2
ENSMUSG00000040592	2.27043	0.110226	0.0171989	Cd79b
ENSMUSG00000035493	1.64248	3.45043	0.0174739	Tgfbi
ENSMUSG00000018008	1.605	5.10371	0.0176139	Cyth4
ENSMUSG00000027641	1.68255	2.45434	0.0176539	Rbl1
ENSMUSG00000059555	1.65721	2.9359	0.0177274	Tor4a
ENSMUSG00000022385	1.896	0.842144	0.0182111	Gtse1
ENSMUSG00000005233	1.86257	0.916764	0.0182551	Spc25
ENSMUSG00000021469	2.5105	-0.565931	0.0182584	Msx2
ENSMUSG00000026601	2.5105	-0.565931	0.0182584	Axdnd1
ENSMUSG00000063767	2.5105	-0.565931	0.0182584	S100a7a
ENSMUSG00000078452	2.5105	-0.565931	0.0182584	Raet1d
ENSMUSG00000098318	2.5105	-0.565931	0.0182584	Lockd
ENSMUSG00000100009	2.5105	-0.565931	0.0182584	Gm7967
ENSMUSG00000112808	2.5105	-0.565931	0.0182584	AC153546.1
ENSMUSG00000071637	1.62917	3.42569	0.018375	Cebpd
ENSMUSG00000050708	1.5788	7.38534	0.0184547	Ftl1
ENSMUSG00000031207	1.58233	6.12654	0.0185178	Msn
ENSMUSG00000035929	1.64158	2.94517	0.0185796	H2-Q4
ENSMUSG00000022831	1.60395	3.74851	0.0192761	Hcls1
ENSMUSG00000069793	1.74357	1.77625	0.0193228	Slfn9
ENSMUSG00000035778	1.60785	3.59068	0.019446	Ggta1
ENSMUSG00000032000	1.7286	1.60818	0.0194639	Birc3
ENSMUSG00000022371	1.68971	2.23327	0.0197185	Col14a1
ENSMUSG00000070942	1.8155	1.29603	0.0197199	Il1rl2
ENSMUSG00000056313	1.79739	1.28245	0.0197199	1810011O10Rik
ENSMUSG00000031734	3.30726	-1.19726	0.0197869	Irx3
ENSMUSG00000037636	3.30726	-1.19726	0.0197869	Slc25a43
ENSMUSG00000045776	3.30726	-1.19726	0.0197869	Lrtm1
ENSMUSG00000056671	3.30726	-1.19726	0.0197869	Prelid2
ENSMUSG00000072944	3.30726	-1.19726	0.0197869	Nup62cl
ENSMUSG00000079505	3.30726	-1.19726	0.0197869	Gm11131
ENSMUSG00000026029	1.63878	2.6685	0.0197994	Casp8
ENSMUSG00000030830	1.86952	1.10253	0.0198675	Itgal
ENSMUSG00000027315	1.68855	1.96354	0.0200615	Spint1
ENSMUSG00000047534	1.87097	0.823427	0.0200703	Mis18bp1
ENSMUSG00000022575	1.63984	2.76675	0.0201827	Gsdmd
ENSMUSG00000012819	2.05408	0.318359	0.0202026	Cdh23
ENSMUSG00000044258	1.62926	2.71095	0.0202894	Ctla2a
ENSMUSG00000051506	1.60554	3.25153	0.0206362	Wdfy4
ENSMUSG00000036198	1.67715	1.95505	0.0209931	Arhgap36
ENSMUSG00000037321	1.60683	3.07693	0.0210127	Tap1
ENSMUSG00000041390	1.58775	3.6521	0.0210862	Mdfic
ENSMUSG00000026786	1.57603	3.93443	0.0212077	Apbb1ip
ENSMUSG00000054404	1.58923	3.50986	0.0214462	Slfn5
ENSMUSG00000055541	1.55547	4.62604	0.0216581	Lair1
ENSMUSG00000029675	1.55627	4.72851	0.0216604	Eln
ENSMUSG00000060981	1.85525	1.00439	0.0216742	Hist1h4h
ENSMUSG00000068699	1.61604	2.77237	0.0217813	Flnc
ENSMUSG00000041482	1.6992	1.58629	0.0218624	Piezo2
ENSMUSG00000028736	6.0709	-1.66285	0.0219002	Pax7
ENSMUSG00000029417	6.0709	-1.66285	0.0219002	Cxcl9
ENSMUSG00000065162	6.0709	-1.66285	0.0219002	Gm23645
ENSMUSG00000084353	6.0709	-1.66285	0.0219002	Gm15452
ENSMUSG00000084996	6.0709	-1.66285	0.0219002	Gm11419
ENSMUSG00000085048	6.0709	-1.66285	0.0219002	Gm15537
ENSMUSG00000097194	6.0709	-1.66285	0.0219002	9330175E14Rik
ENSMUSG00000106463	6.0709	-1.66285	0.0219002	Mir1291
ENSMUSG00000114113	6.0709	-1.66285	0.0219002	AC131759.2
ENSMUSG00000053469	-5.96234	-1.8655	0.0219002	Tg
ENSMUSG00000090891	-5.96234	-1.8655	0.0219002	D6Ertd527e
ENSMUSG00000022817	1.5333	6.71418	0.0220919	Itgb5
ENSMUSG00000036928	1.8455	0.804458	0.0221354	Stag3
ENSMUSG00000043953	1.81956	0.785229	0.0221354	Ccrl2
ENSMUSG00000096964	-2.97653	-0.99363	0.0222081	Gm6345
ENSMUSG00000109320	-2.97653	-0.99363	0.0222081	Gm44679
ENSMUSG00000038508	2.67985	-0.909613	0.0222081	Gdf15
ENSMUSG00000052316	2.67985	-0.909613	0.0222081	Lrrc15
ENSMUSG00000054360	2.67985	-0.909613	0.0222081	Bsx
ENSMUSG00000066861	2.67985	-0.909613	0.0222081	Oas1g
ENSMUSG00000093772	2.67985	-0.909613	0.0222081	4931403E22Rik
ENSMUSG00000105284	2.67985	-0.909613	0.0222081	Gm42693
ENSMUSG00000107091	2.67985	-0.909613	0.0222081	Gm43343
ENSMUSG00000109556	2.67985	-0.909613	0.0222081	Gm44884
ENSMUSG00000021876	1.54197	5.0336	0.0222777	Rnase4
ENSMUSG00000042622	1.85328	0.703215	0.0223089	Maff
ENSMUSG00000047497	1.85328	0.703215	0.0223089	Adamts12
ENSMUSG00000027715	1.61806	2.72676	0.0224995	Ccna2
ENSMUSG00000018819	1.59645	2.86925	0.0225789	Lsp1
ENSMUSG00000025888	1.64075	2.04939	0.0226229	Casp1
ENSMUSG00000001750	1.53651	4.7368	0.0231049	Tcirg1
ENSMUSG00000029826	1.56768	3.50748	0.02316	Zc3hav1
ENSMUSG00000037628	2.44058	-0.617118	0.023239	Cdkn3
ENSMUSG00000096992	2.44058	-0.617118	0.023239	Gm26788
ENSMUSG00000057948	1.80645	1.05531	0.0233622	Unc13d
ENSMUSG00000025154	1.55408	3.58939	0.0235159	Arhgap19
ENSMUSG00000044092	2.25794	-0.129932	0.0236355	C130050O18Rik
ENSMUSG00000056380	2.25794	-0.129932	0.0236355	Gpr50
ENSMUSG00000110727	-2.10193	-0.311435	0.0237107	CT025619.1
ENSMUSG00000085939	1.54883	3.64779	0.0242346	Cd63-ps
ENSMUSG00000003283	1.61454	2.46225	0.0242409	Hck
ENSMUSG00000032334	1.58263	2.94233	0.0244033	Loxl1
ENSMUSG00000110631	1.54824	3.51997	0.0245357	Gm45836
ENSMUSG00000103735	1.66918	1.56407	0.0245814	Gm38317
ENSMUSG00000030342	1.5034	6.56222	0.0247541	Cd9
ENSMUSG00000095115	1.5246	4.0224	0.0251734	Itpripl2
ENSMUSG00000105987	1.54442	3.23888	0.0252637	AI506816
ENSMUSG00000050777	1.7848	1.03921	0.0253526	Tmem37
ENSMUSG00000021384	1.63902	1.88391	0.0254229	Susd3
ENSMUSG00000030748	1.53017	3.86969	0.0255191	Il4ra
ENSMUSG00000070327	1.50733	4.9267	0.0256598	Rnf213
ENSMUSG00000062488	1.55638	2.9824	0.0258046	Ifit3b
ENSMUSG00000034422	1.52927	3.53235	0.0259509	Parp14
ENSMUSG00000019088	1.61117	1.94779	0.0261643	Dnase1l1
ENSMUSG00000020424	1.64992	1.49359	0.0263777	Gatsl3
ENSMUSG00000044338	1.98034	0.263507	0.0264292	Aplnr
ENSMUSG00000029919	1.50358	4.47804	0.0265931	Hpgds
ENSMUSG00000051212	1.59708	2.01714	0.0268572	Gpr183
ENSMUSG00000098112	1.51768	3.52382	0.027176	Bin2
ENSMUSG00000026288	1.48437	5.22246	0.0273086	Inpp5d
ENSMUSG00000025232	1.47578	6.66009	0.0273786	Hexa
ENSMUSG00000103367	2.14167	0.0135492	0.0275183	Gm38158
ENSMUSG00000031146	1.6146	1.86589	0.0279525	Plp2
ENSMUSG00000046196	-3.40677	-1.41401	0.0279694	Ttc39d
ENSMUSG00000085813	-3.40677	-1.41401	0.0279694	Gm15870
ENSMUSG00000112905	-3.40677	-1.41401	0.0279694	AC117199.1
ENSMUSG00000038045	3.19303	-1.27811	0.0279694	Sult6b1
ENSMUSG00000038540	3.19303	-1.27811	0.0279694	Tmc3
ENSMUSG00000065420	3.19303	-1.27811	0.0279694	Mir142b
ENSMUSG00000090062	3.19303	-1.27811	0.0279694	Galnt6os
ENSMUSG00000102306	3.19303	-1.27811	0.0279694	Gm38193
ENSMUSG00000103238	3.19303	-1.27811	0.0279694	Gm36527
ENSMUSG00000103959	3.19303	-1.27811	0.0279694	Gm37720
ENSMUSG00000108624	3.19303	-1.27811	0.0279694	Gm45091
ENSMUSG00000002847	1.83213	0.571929	0.0280835	Pla1a
ENSMUSG00000064280	1.83213	0.571929	0.0280835	Ccdc146
ENSMUSG00000071724	2.20755	-0.167346	0.0281231	Smpd5
ENSMUSG00000057143	1.53455	2.82355	0.02818	Trim12c
ENSMUSG00000032436	1.56926	2.45722	0.0282529	Cmtm7
ENSMUSG00000031387	1.51695	3.16937	0.0286997	Renbp
ENSMUSG00000001496	1.87328	0.476302	0.0287327	Nkx2-1
ENSMUSG00000020703	2.35879	-0.331331	0.0287437	5530401A14Rik
ENSMUSG00000021939	1.45803	10.177	0.0287563	Ctsb
ENSMUSG00000110235	1.71959	1.07322	0.0293124	Gm5086
ENSMUSG00000031827	1.45705	6.57628	0.0293504	Cotl1
ENSMUSG00000021190	1.45307	7.91976	0.0294508	Lgmn
ENSMUSG00000022945	1.88641	0.347728	0.0294637	Chaf1b
ENSMUSG00000086931	-2.87051	-1.06949	0.0295884	Gm14532
ENSMUSG00000108890	-2.87051	-1.06949	0.0295884	Gm44847
ENSMUSG00000101438	2.58755	-0.975255	0.0295884	Gm19412
ENSMUSG00000112663	2.28965	-0.725471	0.0297218	AC166936.1
ENSMUSG00000051439	1.52125	2.91718	0.0298919	Cd14
ENSMUSG00000024079	1.48196	3.91477	0.0301184	Eif2ak2
ENSMUSG00000018654	1.48871	3.5913	0.0301784	Ikzf1
ENSMUSG00000029163	1.49479	3.42635	0.0306182	Emilin1
ENSMUSG00000001228	1.58438	1.79958	0.03118	Uhrf1
ENSMUSG00000056144	1.58438	1.79958	0.03118	Trim34a
ENSMUSG00000015314	2.01023	0.113202	0.0312329	Slamf6
ENSMUSG00000050493	2.01023	0.113202	0.0312329	Fam167b
ENSMUSG00000027469	1.51969	2.72423	0.0312715	Tpx2
ENSMUSG00000034330	1.48373	3.56285	0.0313434	Plcg2
ENSMUSG00000006398	1.60108	1.45783	0.0317202	Cdc20
ENSMUSG00000096596	-1.63909	1.20869	0.0320729	Gm10591
ENSMUSG00000040533	2.04896	-0.0548185	0.0323089	Matn1
ENSMUSG00000086109	2.04896	-0.0548185	0.0323089	Gm13391
ENSMUSG00000040322	1.51642	2.3013	0.0327116	Slc25a24
ENSMUSG00000034957	1.43881	4.78514	0.0328124	Cebpa
ENSMUSG00000020077	1.45675	3.71953	0.0331549	Srgn
ENSMUSG00000046879	1.4437	4.1378	0.0334853	Irgm1
ENSMUSG00000060224	1.50372	2.32226	0.0334919	Pyroxd2
ENSMUSG00000043832	1.68001	1.12183	0.0335401	Clec4a3
ENSMUSG00000039476	1.61689	1.28606	0.0336681	Prrx2
ENSMUSG00000031111	1.46213	3.28743	0.0343986	Igsf1
ENSMUSG00000033386	1.50463	2.46511	0.0345842	Frrs1
ENSMUSG00000031620	5.90366	-1.77649	0.0347826	1700007B14Rik
ENSMUSG00000036330	5.90366	-1.77649	0.0347826	Slc18a1
ENSMUSG00000058952	5.90366	-1.77649	0.0347826	Cfi
ENSMUSG00000061068	5.90366	-1.77649	0.0347826	Mcpt4
ENSMUSG00000072621	5.90366	-1.77649	0.0347826	Slfn10-ps
ENSMUSG00000073535	5.90366	-1.77649	0.0347826	Gm5532
ENSMUSG00000078606	5.90366	-1.77649	0.0347826	Gm4070
ENSMUSG00000081076	5.90366	-1.77649	0.0347826	Rpsa-ps4
ENSMUSG00000086993	5.90366	-1.77649	0.0347826	Rsf1os2
ENSMUSG00000087362	5.90366	-1.77649	0.0347826	Gm13710
ENSMUSG00000087593	5.90366	-1.77649	0.0347826	Gm16174
ENSMUSG00000099839	5.90366	-1.77649	0.0347826	Gm29374
ENSMUSG00000100658	5.90366	-1.77649	0.0347826	F730311O21Rik
ENSMUSG00000103011	5.90366	-1.77649	0.0347826	Gm8860
ENSMUSG00000104943	5.90366	-1.77649	0.0347826	Gm42868
ENSMUSG00000109359	5.90366	-1.77649	0.0347826	Gm44797
ENSMUSG00000109455	5.90366	-1.77649	0.0347826	Gm44710
ENSMUSG00000109549	5.90366	-1.77649	0.0347826	Gm38941
ENSMUSG00000112681	5.90366	-1.77649	0.0347826	AC164576.1
ENSMUSG00000012889	5.71445	-1.90012	0.0347826	Podnl1
ENSMUSG00000014198	5.71445	-1.90012	0.0347826	Zfp385c
ENSMUSG00000023078	5.71445	-1.90012	0.0347826	Cxcl13
ENSMUSG00000026398	5.71445	-1.90012	0.0347826	Nr5a2
ENSMUSG00000030156	5.71445	-1.90012	0.0347826	Cd69
ENSMUSG00000031125	5.71445	-1.90012	0.0347826	3830403N18Rik
ENSMUSG00000045521	5.71445	-1.90012	0.0347826	Tssk2
ENSMUSG00000047592	5.71445	-1.90012	0.0347826	Nxpe5
ENSMUSG00000060131	5.71445	-1.90012	0.0347826	Atp8b4
ENSMUSG00000067577	5.71445	-1.90012	0.0347826	A430093F15Rik
ENSMUSG00000072244	5.71445	-1.90012	0.0347826	Trim6
ENSMUSG00000076006	5.71445	-1.90012	0.0347826	Mir376c
ENSMUSG00000077711	5.71445	-1.90012	0.0347826	AF357399
ENSMUSG00000080115	5.71445	-1.90012	0.0347826	Mettl21b
ENSMUSG00000083935	5.71445	-1.90012	0.0347826	Gm12294
ENSMUSG00000085807	5.71445	-1.90012	0.0347826	Ube4bos2
ENSMUSG00000090440	5.71445	-1.90012	0.0347826	Gm9732
ENSMUSG00000097107	5.71445	-1.90012	0.0347826	Platr6
ENSMUSG00000099746	5.71445	-1.90012	0.0347826	Ppnr
ENSMUSG00000101156	5.71445	-1.90012	0.0347826	Gm29114
ENSMUSG00000102798	5.71445	-1.90012	0.0347826	Gm37271
ENSMUSG00000108455	5.71445	-1.90012	0.0347826	Gm44745
ENSMUSG00000110962	5.71445	-1.90012	0.0347826	AC137127.2
ENSMUSG00000112036	5.71445	-1.90012	0.0347826	AC152944.1
ENSMUSG00000113106	5.71445	-1.90012	0.0347826	AC125409.2
ENSMUSG00000028480	1.49261	2.63441	0.0348085	Glipr2
ENSMUSG00000036334	1.49069	2.50812	0.0349092	Igsf10
ENSMUSG00000059901	2.30022	-0.374564	0.034945	Adamts14
ENSMUSG00000074676	2.30022	-0.374564	0.034945	Foxs1
ENSMUSG00000097471	2.30022	-0.374564	0.034945	5830432E09Rik
ENSMUSG00000097705	2.30022	-0.374564	0.034945	Gm26740
ENSMUSG00000029373	1.56509	1.73998	0.0350108	Pf4
ENSMUSG00000003812	1.43572	3.93863	0.0350272	Dnase2a
ENSMUSG00000021069	1.4614	3.24126	0.0350568	Pygl
ENSMUSG00000022969	1.44537	3.58407	0.0350903	Il10rb
ENSMUSG00000042436	1.50259	2.40842	0.0353644	Mfap4
ENSMUSG00000090122	1.46415	3.09698	0.0354453	Kcne1l
ENSMUSG00000074622	1.41115	5.32283	0.0355443	Mafb
ENSMUSG00000005470	1.65899	1.10646	0.0362316	Asf1b
ENSMUSG00000073555	1.96733	0.0817458	0.0362528	Gm4951
ENSMUSG00000068758	1.56581	1.64489	0.0363372	Il3ra
ENSMUSG00000035683	1.71583	0.901172	0.03639	Melk
ENSMUSG00000023249	1.43956	3.19417	0.0364502	Parp3
ENSMUSG00000030220	1.4149	4.49147	0.0364792	Arhgdib
ENSMUSG00000046295	2.10874	-0.512903	0.0365207	Ankle1
ENSMUSG00000074813	2.10874	-0.512903	0.0365207	Gm14005
ENSMUSG00000075437	2.10874	-0.512903	0.0365207	Gm11681
ENSMUSG00000110791	2.10874	-0.512903	0.0365207	AC113059.1
ENSMUSG00000085956	-2.07073	-0.560604	0.0365207	4930481B07Rik
ENSMUSG00000087347	-2.07073	-0.560604	0.0365207	1700047K16Rik
ENSMUSG00000061132	1.4357	3.31249	0.0368515	Blnk
ENSMUSG00000010142	1.52402	2.00197	0.0368541	Tnfrsf13b
ENSMUSG00000027293	1.40692	4.63617	0.0369554	Ehd4
ENSMUSG00000040483	1.46223	2.70501	0.0372704	Xaf1
ENSMUSG00000049871	1.56871	1.31482	0.0376599	Nlrc3
ENSMUSG00000102600	-1.7803	0.246683	0.038112	Gm37266
ENSMUSG00000029994	1.42311	3.42847	0.0381706	Anxa4
ENSMUSG00000021880	2.20783	-0.782965	0.0381992	Rnase6
ENSMUSG00000089679	2.20783	-0.782965	0.0381992	Gm16299
ENSMUSG00000111343	2.20783	-0.782965	0.0381992	AC159819.3
ENSMUSG00000038943	1.46111	2.63528	0.0384705	Prc1
ENSMUSG00000034786	1.47408	2.41559	0.0384744	Gpsm3
ENSMUSG00000016496	1.53765	1.72003	0.0387748	Cd274
ENSMUSG00000026193	1.37645	7.44369	0.0388697	Fn1
ENSMUSG00000066258	1.45847	2.48478	0.0394249	Trim12a
ENSMUSG00000062393	1.52986	1.6674	0.0395968	Dgkk
ENSMUSG00000026072	1.42675	2.98173	0.0396391	Il1r1
ENSMUSG00000001025	1.39315	4.463	0.0396848	S100a6
ENSMUSG00000030399	-2.75608	-1.14941	0.0396963	Ckm
ENSMUSG00000060044	2.48894	-1.04412	0.0396963	Tmem26
ENSMUSG00000088226	2.48894	-1.04412	0.0396963	Gm22596
ENSMUSG00000108513	2.48894	-1.04412	0.0396963	Gm30075
ENSMUSG00000038112	1.40402	3.69233	0.0397478	AW551984
ENSMUSG00000091549	1.45243	2.45409	0.0399329	Gm6548
ENSMUSG00000020592	1.51796	1.75127	0.0399573	Sdc1
ENSMUSG00000020633	-3.25657	-1.51567	0.0399705	Dcdc2c
ENSMUSG00000047586	-3.25657	-1.51567	0.0399705	Nccrp1
ENSMUSG00000069236	-3.25657	-1.51567	0.0399705	Gm7251
ENSMUSG00000080574	-3.25657	-1.51567	0.0399705	Mir466i
ENSMUSG00000085589	-3.25657	-1.51567	0.0399705	A430078I02Rik
ENSMUSG00000101133	-3.25657	-1.51567	0.0399705	Gm29050
ENSMUSG00000101834	-3.25657	-1.51567	0.0399705	Gm5829
ENSMUSG00000112637	-3.25657	-1.51567	0.0399705	AC124346.3
ENSMUSG00000019787	3.06896	-1.36392	0.0399705	Trdn
ENSMUSG00000032015	3.06896	-1.36392	0.0399705	Pou2f3
ENSMUSG00000074277	3.06896	-1.36392	0.0399705	Phldb3
ENSMUSG00000084821	3.06896	-1.36392	0.0399705	Gm15880
ENSMUSG00000084967	3.06896	-1.36392	0.0399705	Gm12296
ENSMUSG00000090317	3.06896	-1.36392	0.0399705	Gm17324
ENSMUSG00000111308	3.06896	-1.36392	0.0399705	AC156031.3
ENSMUSG00000114102	3.06896	-1.36392	0.0399705	AC139568.3
ENSMUSG00000034382	2.10117	-0.245312	0.0400936	AI661453
ENSMUSG00000112343	2.10117	-0.245312	0.0400936	AC154734.1
ENSMUSG00000112666	2.10117	-0.245312	0.0400936	AC132384.16
ENSMUSG00000086610	-1.88411	-0.26907	0.0400936	Gm15408
ENSMUSG00000025351	1.36816	6.61629	0.0403026	Cd63
ENSMUSG00000003779	1.49299	2.05302	0.0403767	Kif20a
ENSMUSG00000028718	1.65335	0.663982	0.0404521	Stil
ENSMUSG00000047507	1.37963	4.9195	0.0405169	Baiap3
ENSMUSG00000052336	1.36413	6.89864	0.0407579	Cx3cr1
ENSMUSG00000037725	1.50967	1.69979	0.0408167	Ckap2
ENSMUSG00000000901	1.49926	1.78185	0.0411159	Mmp11
ENSMUSG00000026896	1.41517	2.97339	0.0414045	Ifih1
ENSMUSG00000026649	1.55966	1.2446	0.0414441	Cfap126
ENSMUSG00000024830	1.52325	1.34303	0.0418421	Rps6kb2
ENSMUSG00000058099	1.43568	2.66322	0.0419164	Nfam1
ENSMUSG00000052384	1.39939	3.27169	0.0419769	Nrros
ENSMUSG00000024791	1.92312	0.0495669	0.0421466	Cdca5
ENSMUSG00000078122	1.87752	0.016631	0.0421466	F630028O10Rik
ENSMUSG00000105601	1.87752	0.016631	0.0421466	Gm42725
ENSMUSG00000048677	1.41932	2.55731	0.0421853	Tpcn2
ENSMUSG00000053907	-1.42712	2.62507	0.0424277	Mat2a
ENSMUSG00000058290	1.53496	1.52015	0.0424823	Espl1
ENSMUSG00000021176	2.23918	-0.419175	0.042606	Efcab11
ENSMUSG00000029299	2.23918	-0.419175	0.042606	Abcg3
ENSMUSG00000049382	-1.8916	-0.458018	0.042606	Krt8
ENSMUSG00000064288	-1.8916	-0.458018	0.042606	Hist1h4k
ENSMUSG00000027967	-1.58345	0.694037	0.0429085	Neurog2
ENSMUSG00000030047	1.38237	3.4642	0.0432018	Arhgap25
ENSMUSG00000030263	1.4645	1.84114	0.0433622	Lrmp
ENSMUSG00000010830	1.66619	0.865013	0.0434367	Kdelr3
ENSMUSG00000039899	1.41667	2.84123	0.0434876	Fgl2
ENSMUSG00000007877	-1.45813	1.96035	0.0436765	Tcap
ENSMUSG00000000562	1.58147	1.12378	0.0441781	Adora3
ENSMUSG00000081157	1.67035	0.454637	0.0442626	Gm13552
ENSMUSG00000020773	1.41716	2.45505	0.0445689	Trim47
ENSMUSG00000046993	1.94989	-0.126697	0.0447917	Gm5637
ENSMUSG00000096225	1.62369	0.642716	0.0448413	Lhx8
ENSMUSG00000027496	1.50639	1.6019	0.045138	Aurka
ENSMUSG00000019122	1.4043	2.68552	0.0454835	Ccl9
ENSMUSG00000030699	2.03881	-0.562232	0.0456519	Tbx6
ENSMUSG00000059060	2.03881	-0.562232	0.0456519	Rad51b
ENSMUSG00000032783	1.96533	-0.613364	0.0456519	Troap
ENSMUSG00000069270	1.96533	-0.613364	0.0456519	Hist1h2ac
ENSMUSG00000090942	1.96533	-0.613364	0.0456519	F830016B08Rik
ENSMUSG00000097567	1.96533	-0.613364	0.0456519	Gm26637
ENSMUSG00000032440	1.33779	5.41863	0.0457905	Tgfbr2
ENSMUSG00000026387	1.82048	0.14691	0.0459806	Sctr
ENSMUSG00000110928	1.82048	0.14691	0.0459806	AC132474.1
ENSMUSG00000042821	1.69982	0.350454	0.046668	Snai1
ENSMUSG00000062248	1.69982	0.350454	0.046668	Cks2
ENSMUSG00000032089	1.35717	3.68049	0.0466896	Il10ra
ENSMUSG00000006281	1.36229	3.41113	0.0470737	Tep1
ENSMUSG00000067724	1.64072	0.846579	0.0474936	Gbx1
ENSMUSG00000045312	1.32795	5.35597	0.0477109	Lhfpl2
ENSMUSG00000105828	2.04489	-0.285987	0.0480368	Gm43048
ENSMUSG00000028497	1.34661	3.65116	0.0486205	Hacd4
ENSMUSG00000073902	1.83042	-0.0170987	0.0490758	Gm1966
ENSMUSG00000108778	1.83042	-0.0170987	0.0490758	Gm44670
ENSMUSG00000005107	1.48026	1.3707	0.0492372	Slc2a9
ENSMUSG00000013091	-2.42249	-0.925608	0.0493358	Tmem190
ENSMUSG00000102504	-2.42249	-0.925608	0.0493358	Gm21955
ENSMUSG00000007035	2.12108	-0.842922	0.0493358	Msh5
ENSMUSG00000022479	2.12108	-0.842922	0.0493358	Vdr
ENSMUSG00000032591	2.12108	-0.842922	0.0493358	Mst1
ENSMUSG00000035946	2.12108	-0.842922	0.0493358	Gsx2
ENSMUSG00000058914	2.12108	-0.842922	0.0493358	C1qtnf3
ENSMUSG00000095648	2.12108	-0.842922	0.0493358	Gm2004
ENSMUSG00000097654	2.12108	-0.842922	0.0493358	Gm26714
ENSMUSG00000031821	1.52892	1.15591	0.0494397	Gins2
ENSMUSG00000109005	1.73495	0.2381	0.0495298	Gm45221

## Sheet: Supplementary Table S5
Supplementary Table S5 DEGs at d14 post-stoke
Gene ID	logFC	logCPM	PValue	GeneSymbol
ENSMUSG00000026822	7.8582	4.69704	5.68067e-16	Lcn2
ENSMUSG00000024164	6.52501	4.66983	2.25723e-13	C3
ENSMUSG00000029816	5.93646	6.03506	6.48938e-13	Gpnmb
ENSMUSG00000050335	6.38682	4.03015	1.00877e-12	Lgals3
ENSMUSG00000049723	10.652	2.41257	3.10652e-12	Mmp12
ENSMUSG00000000031	6.29998	3.72874	3.21624e-12	H19
ENSMUSG00000068129	6.36872	3.54123	4.38033e-12	Cst7
ENSMUSG00000079293	5.68243	3.69658	4.44387e-11	Clec7a
ENSMUSG00000050578	10.0948	1.87128	1.05443e-10	Mmp13
ENSMUSG00000043613	10.0641	1.84155	1.28798e-10	Mmp3
ENSMUSG00000015854	7.15743	2.15574	1.81492e-10	Cd5l
ENSMUSG00000034855	6.08372	2.56094	3.01618e-10	Cxcl10
ENSMUSG00000069516	4.72215	7.32178	7.14037e-10	Lyz2
ENSMUSG00000030789	5.89568	2.37992	9.9385e-10	Itgax
ENSMUSG00000037727	5.88849	2.37301	1.04169e-09	Avp
ENSMUSG00000109836	-4.43915	4.63906	9.3688e-09	Gm45884
ENSMUSG00000073514	-4.72647	2.93602	1.24128e-08	Dok6
ENSMUSG00000060550	9.28593	1.09741	1.46906e-08	H2-Q7
ENSMUSG00000029304	4.21315	7.17132	1.72928e-08	Spp1
ENSMUSG00000040026	9.19416	1.01078	2.56226e-08	Saa3
ENSMUSG00000029371	5.6854	1.63889	2.70301e-08	Cxcl5
ENSMUSG00000028238	9.17509	0.992804	2.87473e-08	Atp6v0d2
ENSMUSG00000053465	-4.97557	2.32319	3.10572e-08	Hs6st3
ENSMUSG00000112023	5.66077	1.61564	3.14745e-08	Lilr4b
ENSMUSG00000022218	5.09176	2.00477	3.74342e-08	Tgm1
ENSMUSG00000027301	9.01265	0.840271	6.69157e-08	Oxt
ENSMUSG00000035042	5.11566	1.6396	1.0936e-07	Ccl5
ENSMUSG00000000982	6.06388	1.11505	1.31616e-07	Ccl3
ENSMUSG00000072294	-4.55809	2.14159	2.27575e-07	Klf12
ENSMUSG00000059089	4.54178	1.79387	3.99812e-07	Fcgr4
ENSMUSG00000079017	4.18911	2.2757	4.83599e-07	Ifi27l2a
ENSMUSG00000026628	4.29302	2.02428	5.50274e-07	Atf3
ENSMUSG00000027514	4.47314	1.73034	6.03993e-07	Zbp1
ENSMUSG00000021886	5.74697	0.821059	7.41895e-07	Gpr65
ENSMUSG00000102496	-5.13494	0.987437	1.22501e-06	Gm36989
ENSMUSG00000012428	3.87521	2.79032	1.22676e-06	Steap4
ENSMUSG00000003282	-4.59406	1.40519	1.26737e-06	Plag1
ENSMUSG00000021091	3.50042	6.64585	1.31066e-06	Serpina3n
ENSMUSG00000036760	-3.73491	2.98701	1.56298e-06	Kcnk9
ENSMUSG00000025498	3.64195	3.46506	1.62284e-06	Irf7
ENSMUSG00000020713	4.9737	0.976563	1.71579e-06	Gh
ENSMUSG00000026536	8.43978	0.310718	1.71836e-06	Ifi211
ENSMUSG00000078899	-8.42028	0.244515	1.71836e-06	Gm4631
ENSMUSG00000007653	-3.45473	5.7509	1.92583e-06	Gabrb2
ENSMUSG00000015340	3.80793	2.54117	2.39237e-06	Cybb
ENSMUSG00000043263	4.91241	0.920577	2.43143e-06	Ifi209
ENSMUSG00000051951	-3.47427	4.08244	2.88541e-06	Xkr4
ENSMUSG00000035385	8.30589	0.189156	2.94065e-06	Ccl2
ENSMUSG00000024610	3.43704	4.16768	3.14841e-06	Cd74
ENSMUSG00000094410	-4.28124	1.41889	3.22767e-06	Gm38394
ENSMUSG00000050370	8.27038	0.157078	3.54078e-06	Ch25h
ENSMUSG00000074336	8.27038	0.157078	3.54078e-06	Apoc4
ENSMUSG00000073490	3.92534	1.68776	4.22355e-06	Ifi207
ENSMUSG00000050075	8.23397	0.124262	4.27844e-06	Gpr171
ENSMUSG00000108993	-4.90949	0.778661	4.47145e-06	Gm44846
ENSMUSG00000056771	-4.11534	1.51585	4.54168e-06	Gm10010
ENSMUSG00000073489	3.71945	2.35689	4.68799e-06	Ifi204
ENSMUSG00000034731	-3.41745	3.51272	4.75276e-06	Dgkh
ENSMUSG00000106404	4.45568	1.0314	4.77437e-06	Gm42919
ENSMUSG00000030111	3.29974	5.12332	5.18612e-06	A2m
ENSMUSG00000056737	3.40597	3.38576	5.57814e-06	Capg
ENSMUSG00000000386	4.18476	1.16673	6.5671e-06	Mx1
ENSMUSG00000030577	4.16687	1.15061	7.25586e-06	Cd22
ENSMUSG00000026981	8.11889	0.0210296	7.72046e-06	Il1rn
ENSMUSG00000107810	-3.42459	2.94099	7.76443e-06	Gm18609
ENSMUSG00000040564	3.50963	2.54246	8.55689e-06	Apoc1
ENSMUSG00000035352	3.69831	1.66598	1.02143e-05	Ccl12
ENSMUSG00000004707	3.687	1.96294	1.06661e-05	Ly9
ENSMUSG00000060534	-3.46168	2.28688	1.12721e-05	Dcc
ENSMUSG00000038630	-3.22466	3.95509	1.15527e-05	Zkscan16
ENSMUSG00000015355	3.62849	1.76512	1.16205e-05	Cd48
ENSMUSG00000034584	-3.26209	3.25805	1.17112e-05	Exph5
ENSMUSG00000058626	-3.85253	1.48781	1.19396e-05	Capn11
ENSMUSG00000058818	3.8283	1.39067	1.20733e-05	Pirb
ENSMUSG00000024298	-3.18093	3.817	1.51021e-05	Zfp871
ENSMUSG00000089929	3.57135	1.9909	1.55659e-05	Bcl2a1b
ENSMUSG00000036594	3.22916	3.18333	1.55767e-05	H2-Aa
ENSMUSG00000028874	4.53262	0.578189	1.70996e-05	Fgr
ENSMUSG00000041827	4.53262	0.578189	1.70996e-05	Oasl1
ENSMUSG00000023845	-3.16091	3.74699	1.71179e-05	Lnpep
ENSMUSG00000029417	7.94962	-0.129368	1.79859e-05	Cxcl9
ENSMUSG00000026043	3.04859	5.76799	1.85158e-05	Col3a1
ENSMUSG00000103831	-5.26471	0.243166	1.89214e-05	Gm37608
ENSMUSG00000000682	3.17877	3.09347	2.1224e-05	Cd52
ENSMUSG00000028459	3.38582	2.25634	2.21004e-05	Cd72
ENSMUSG00000046718	3.09697	3.78337	2.24915e-05	Bst2
ENSMUSG00000103047	-5.2283	0.210364	2.2545e-05	Gm37310
ENSMUSG00000000204	5.08384	0.221866	2.2545e-05	Slfn4
ENSMUSG00000031210	-3.3234	2.1628	2.32175e-05	Gpr165
ENSMUSG00000047959	-3.36144	2.00918	2.32807e-05	Kcna3
ENSMUSG00000073421	3.1757	2.94671	2.46068e-05	H2-Ab1
ENSMUSG00000091649	3.57897	1.37769	2.69222e-05	Phf11b
ENSMUSG00000047798	5.04833	0.190508	2.69459e-05	Cd300lf
ENSMUSG00000056054	4.10491	0.717459	2.84399e-05	S100a8
ENSMUSG00000050141	-3.51727	1.67878	3.0439e-05	Fam205c
ENSMUSG00000027398	4.4197	0.478048	3.08679e-05	Il1b
ENSMUSG00000062609	7.8082	-0.253581	3.56805e-05	Kcnj15
ENSMUSG00000073016	-3.58527	1.43086	3.6872e-05	Uprt
ENSMUSG00000036800	-3.03858	3.24444	3.78491e-05	Fam135b
ENSMUSG00000048732	-3.01029	3.69046	3.82604e-05	Klhl11
ENSMUSG00000045502	4.97457	0.125645	3.88701e-05	Hcar2
ENSMUSG00000103697	-3.0274	3.12615	4.16798e-05	Gm38020
ENSMUSG00000028246	-2.92989	4.57558	4.31073e-05	Faxc
ENSMUSG00000037014	-3.15084	2.32401	4.38221e-05	Sstr4
ENSMUSG00000090053	-3.10813	2.60199	4.47385e-05	Palm2
ENSMUSG00000073409	3.48182	1.29211	4.53207e-05	H2-Q6
ENSMUSG00000092094	-7.7656	-0.347028	4.53239e-05	Zfp804b
ENSMUSG00000060586	3.09484	2.65776	4.68317e-05	H2-Eb1
ENSMUSG00000009185	3.79982	0.824207	4.68449e-05	Ccl8
ENSMUSG00000032661	4.93623	0.0920739	4.69243e-05	Oas3
ENSMUSG00000026548	3.35628	1.52394	4.85013e-05	Slamf9
ENSMUSG00000040552	2.95095	3.68113	4.92352e-05	C3ar1
ENSMUSG00000034218	-2.95385	3.69003	5.11335e-05	Atm
ENSMUSG00000029561	2.92283	3.96432	5.31512e-05	Oasl2
ENSMUSG00000001131	3.16381	2.23466	5.45095e-05	Timp1
ENSMUSG00000001348	3.32747	1.49871	5.6603e-05	Acp5
ENSMUSG00000026358	7.70558	-0.342839	5.79138e-05	Rgs1
ENSMUSG00000030144	7.70558	-0.342839	5.79138e-05	Clec4d
ENSMUSG00000043740	3.59799	0.942471	6.23733e-05	B430306N03Rik
ENSMUSG00000102386	2.91788	3.5425	6.23847e-05	2900022M07Rik
ENSMUSG00000022829	-2.85558	4.45759	6.4505e-05	Stxbp5l
ENSMUSG00000027074	3.22825	1.91797	6.6463e-05	Slc43a3
ENSMUSG00000035273	3.2944	1.74516	6.65778e-05	Hpse
ENSMUSG00000103959	4.85635	0.022464	6.91332e-05	Gm37720
ENSMUSG00000025019	-3.03525	2.41971	7.09449e-05	Lcor
ENSMUSG00000025492	2.81868	4.9082	7.18931e-05	Ifitm3
ENSMUSG00000075470	-2.85451	3.86811	7.40197e-05	Alg10b
ENSMUSG00000044966	-7.65067	-0.447665	7.44607e-05	Fbxo48
ENSMUSG00000104344	-3.04422	2.08178	8.97514e-05	Gm38077
ENSMUSG00000027832	3.20635	1.78807	9.08837e-05	Ptx3
ENSMUSG00000105632	-3.45318	1.13061	9.48195e-05	Gm43272
ENSMUSG00000026581	7.59511	-0.438062	9.63608e-05	Sell
ENSMUSG00000084911	-2.97881	2.30748	0.000101104	Gm16185
ENSMUSG00000031433	-3.02886	1.98806	0.000101809	Rbm41
ENSMUSG00000034997	-2.85513	2.93724	0.000103061	Htr2a
ENSMUSG00000033792	-2.98432	2.17783	0.000105401	Atp7a
ENSMUSG00000105828	3.48632	0.845472	0.000110253	Gm43048
ENSMUSG00000106099	-3.4126	1.09497	0.000115018	Gm42664
ENSMUSG00000049988	3.30377	1.13703	0.000115018	Lrrc25
ENSMUSG00000091318	2.90876	2.49544	0.000119117	Gm5415
ENSMUSG00000033355	2.83234	2.92059	0.000119239	Rtp4
ENSMUSG00000039013	3.22361	1.24819	0.000121544	Siglecf
ENSMUSG00000037849	7.53652	-0.48817	0.000125561	Ifi206
ENSMUSG00000113810	4.72756	-0.0887668	0.000127312	AC126673.2
ENSMUSG00000052776	3.10383	1.80939	0.00012868	Oas1a
ENSMUSG00000103509	-3.06664	1.41406	0.000154617	Gm38372
ENSMUSG00000033220	2.78753	2.79626	0.0001591	Rac2
ENSMUSG00000054178	-2.93659	1.90795	0.000159431	Gm9938
ENSMUSG00000105469	-4.19864	0.141061	0.000160239	A930036I15Rik
ENSMUSG00000097415	2.70801	3.5472	0.00016805	AU020206
ENSMUSG00000097109	-3.65718	0.558749	0.000168571	Gm26580
ENSMUSG00000033880	2.61844	6.04802	0.000174426	Lgals3bp
ENSMUSG00000054640	-2.68409	3.7404	0.000179488	Slc8a1
ENSMUSG00000037341	-2.74019	2.83788	0.000187012	Slc9a7
ENSMUSG00000024737	2.73844	3.10492	0.00018781	Slc15a3
ENSMUSG00000078920	3.01868	1.73575	0.000187957	Ifi47
ENSMUSG00000074874	3.07351	1.27904	0.000195315	Ctla2b
ENSMUSG00000033458	-2.79352	2.48802	0.000208062	Fan1
ENSMUSG00000022491	7.4117	-0.594003	0.00021796	Glycam1
ENSMUSG00000029322	3.97629	0.0934739	0.000230561	Plac8
ENSMUSG00000104969	-3.28355	0.98248	0.000232936	Gm43445
ENSMUSG00000086446	3.16461	1.01752	0.000232936	Prkag2os1
ENSMUSG00000069792	3.09509	1.13794	0.000233346	Wfdc17
ENSMUSG00000006519	2.60213	4.42181	0.000236478	Cyba
ENSMUSG00000035692	2.72906	2.87277	0.000237187	Isg15
ENSMUSG00000104237	-3.79485	0.304002	0.000247831	Gm33533
ENSMUSG00000091890	-2.83071	1.89699	0.000252139	A830073O21Rik
ENSMUSG00000047773	-3.43161	0.658414	0.000259049	Ankfn1
ENSMUSG00000090673	-3.43161	0.658414	0.000259049	Gm340
ENSMUSG00000105556	-3.43161	0.658414	0.000259049	Gm43080
ENSMUSG00000024679	2.75359	2.36216	0.000268358	Ms4a6d
ENSMUSG00000024672	2.82603	2.02181	0.000274883	Ms4a7
ENSMUSG00000035383	3.9358	0.0591105	0.000277936	Pmch
ENSMUSG00000001020	3.01201	1.50024	0.000287947	S100a4
ENSMUSG00000029082	7.34499	-0.65002	0.000290613	Bst1
ENSMUSG00000037944	7.34499	-0.65002	0.000290613	Ccr7
ENSMUSG00000097464	3.60581	0.285202	0.000291391	Gm26736
ENSMUSG00000001506	2.51298	6.17868	0.000293759	Col1a1
ENSMUSG00000031304	3.43146	0.506148	0.000295197	Il2rg
ENSMUSG00000108897	-4.64555	-0.300815	0.000305695	Gm44861
ENSMUSG00000056071	3.0363	1.08796	0.000312634	S100a9
ENSMUSG00000034071	-2.9074	1.27756	0.000325979	Zfp551
ENSMUSG00000052920	-2.74611	2.10669	0.000326347	Prkg1
ENSMUSG00000025262	-2.51835	4.70853	0.000332153	Fam120c
ENSMUSG00000021322	3.26056	0.652333	0.000335144	Aoah
ENSMUSG00000084984	-4.02931	-0.00510523	0.000336207	Far1os
ENSMUSG00000030124	2.5185	4.66029	0.000338639	Lag3
ENSMUSG00000030525	-2.64301	2.59224	0.000383065	Chrna7
ENSMUSG00000093384	-4.58923	-0.348671	0.000385253	Gm20689
ENSMUSG00000053687	7.27504	-0.708331	0.000390825	Dpep2
ENSMUSG00000086330	-7.23803	-0.799322	0.000390825	1700007J10Rik
ENSMUSG00000086043	-3.46505	0.393126	0.000395255	Gm12473
ENSMUSG00000018930	3.37023	0.454325	0.000395255	Ccl4
ENSMUSG00000021319	2.6222	2.7818	0.000399167	Sfrp4
ENSMUSG00000053081	-3.98368	-0.0440527	0.000408153	1700069B07Rik
ENSMUSG00000063193	3.85124	-0.0122052	0.000408153	Cd300lb
ENSMUSG00000033538	3.10789	0.763914	0.000415922	Casp4
ENSMUSG00000072620	2.57797	2.66138	0.000437568	Slfn2
ENSMUSG00000098404	-3.01414	1.09309	0.000443706	Mrip-ps
ENSMUSG00000042567	-3.43038	0.363597	0.000458791	Nek10
ENSMUSG00000040528	3.49655	0.193211	0.000481147	Milr1
ENSMUSG00000102326	3.49655	0.193211	0.000481147	Gm37788
ENSMUSG00000043467	-2.48258	3.66498	0.000485991	Zbtb37
ENSMUSG00000030579	2.41746	5.65613	0.000487581	Tyrobp
ENSMUSG00000078868	-4.53062	-0.398147	0.000488131	Gm14412
ENSMUSG00000041710	-2.60892	2.38024	0.000490071	Trpc5
ENSMUSG00000026177	2.49321	3.33949	0.000492526	Slc11a1
ENSMUSG00000058715	2.43645	4.61153	0.000502451	Fcer1g
ENSMUSG00000063260	-2.67869	1.84354	0.000520776	Syt10
ENSMUSG00000107962	-2.53046	2.65952	0.000523713	Gm43980
ENSMUSG00000105395	-7.15613	-0.867131	0.000530405	Gm42672
ENSMUSG00000018774	2.40565	5.24388	0.000534527	Cd68
ENSMUSG00000036896	2.37512	7.3125	0.000556303	C1qc
ENSMUSG00000091562	-3.60282	0.139662	0.000571838	Crybg3
ENSMUSG00000073491	3.45821	0.16118	0.000571838	Ifi213
ENSMUSG00000027322	3.03007	0.698673	0.000600932	Siglec1
ENSMUSG00000105572	-2.77012	1.16176	0.000605395	Gm43300
ENSMUSG00000020641	2.61534	2.05847	0.000606573	Rsad2
ENSMUSG00000104154	-3.88785	-0.125208	0.000608346	Gm38104
ENSMUSG00000027995	2.51622	2.80875	0.000611865	Tlr2
ENSMUSG00000087202	-4.46953	-0.449356	0.000621965	Gm15813
ENSMUSG00000100833	-4.46953	-0.449356	0.000621965	Gm28988
ENSMUSG00000078763	4.37305	-0.38802	0.000621965	Slfn1
ENSMUSG00000102902	4.37305	-0.38802	0.000621965	Gm38263
ENSMUSG00000023349	2.93919	0.827354	0.000622782	Clec4n
ENSMUSG00000073418	2.35901	6.25903	0.000627467	C4b
ENSMUSG00000028494	2.40268	4.29108	0.000628084	Plin2
ENSMUSG00000015947	2.40863	3.8123	0.000638565	Fcgr1
ENSMUSG00000040372	-2.70592	1.33814	0.000678622	Gpr63
ENSMUSG00000054659	-3.03894	0.773222	0.000698785	Pm20d2
ENSMUSG00000007989	-2.40859	3.62136	0.000699751	Fzd3
ENSMUSG00000021342	7.12407	-0.832639	0.000726851	Prl
ENSMUSG00000082292	7.12407	-0.832639	0.000726851	Gm12250
ENSMUSG00000084408	-7.06929	-0.938238	0.000726851	Gm11870
ENSMUSG00000085174	-7.06929	-0.938238	0.000726851	Gm16206
ENSMUSG00000105804	-7.06929	-0.938238	0.000726851	Gm43654
ENSMUSG00000073411	2.32128	6.6357	0.000741166	H2-D1
ENSMUSG00000103092	-2.62851	1.56143	0.000742351	Pcdha5
ENSMUSG00000021281	2.5303	2.23113	0.000742713	Tnfaip2
ENSMUSG00000036905	2.30712	7.38832	0.000773523	C1qb
ENSMUSG00000043157	2.64438	1.70506	0.000792705	Arl11
ENSMUSG00000112148	2.64438	1.70506	0.000792705	Lilrb4a
ENSMUSG00000096596	-2.90416	0.999876	0.00079624	Gm10591
ENSMUSG00000102143	-4.40574	-0.502424	0.000797167	Gm38057
ENSMUSG00000024675	4.31447	-0.436402	0.000797167	Ms4a4c
ENSMUSG00000062515	4.31447	-0.436402	0.000797167	Fabp4
ENSMUSG00000068245	2.71273	1.47612	0.000797418	Phf11d
ENSMUSG00000022762	-2.333	4.80566	0.000800415	Ncam2
ENSMUSG00000104037	-3.51823	0.0683715	0.000814859	Gm37776
ENSMUSG00000024338	2.38083	3.27084	0.00083148	Psmb8
ENSMUSG00000107927	2.58997	1.82283	0.000836644	Gm44090
ENSMUSG00000022014	2.65519	1.62496	0.000849373	Epsti1
ENSMUSG00000109353	2.52786	2.05039	0.000864588	Gm45183
ENSMUSG00000101872	-2.66642	1.1949	0.00087276	Gm29237
ENSMUSG00000034947	2.46516	2.33589	0.000874594	Tmem106a
ENSMUSG00000021423	2.31389	4.76059	0.000875587	Ly86
ENSMUSG00000112409	2.79758	0.888128	0.000882874	AC155832.2
ENSMUSG00000036446	2.33979	3.75505	0.000886217	Lum
ENSMUSG00000038508	3.6656	-0.166525	0.000921321	Gdf15
ENSMUSG00000053318	3.6656	-0.166525	0.000921321	Slamf8
ENSMUSG00000107091	3.6656	-0.166525	0.000921321	Gm43343
ENSMUSG00000050511	-2.37828	3.17251	0.000941716	Oprd1
ENSMUSG00000030116	3.33666	0.0605276	0.000977184	Mfap5
ENSMUSG00000036887	2.2574	7.37843	0.000982072	C1qa
ENSMUSG00000071715	2.6525	1.52771	0.000984126	Ncf4
ENSMUSG00000054072	2.40647	2.51834	0.000987501	Iigp1
ENSMUSG00000103932	3.02512	0.455549	0.0010052	Gm36963
ENSMUSG00000044811	2.35088	3.36565	0.00100573	Cd300c2
ENSMUSG00000090008	-6.9769	-1.01298	0.00100641	Gm16111
ENSMUSG00000026656	2.31073	3.86397	0.0010482	Fcgr2b
ENSMUSG00000053175	2.69914	0.965054	0.00108002	Bcl3
ENSMUSG00000079419	2.69914	0.965054	0.00108002	Ms4a6c
ENSMUSG00000113055	2.69914	0.965054	0.00108002	AC115910.1
ENSMUSG00000086924	-2.58168	1.3373	0.00109515	Gm11766
ENSMUSG00000021952	-2.36269	2.69978	0.00111017	Xpo4
ENSMUSG00000096954	-2.92816	0.68031	0.0011219	Gdap10
ENSMUSG00000102211	3.61521	-0.207865	0.00114105	Gm37490
ENSMUSG00000014547	-2.43123	2.18208	0.00115807	Wdfy2
ENSMUSG00000102579	2.99279	0.428928	0.00116281	Gm37965
ENSMUSG00000060012	-2.26724	4.32223	0.00116727	Kif13b
ENSMUSG00000097406	-2.64107	1.0546	0.0011681	Gm26833
ENSMUSG00000106528	2.56279	1.63729	0.0011694	Gm42841
ENSMUSG00000018927	2.34451	2.90533	0.00120214	Ccl6
ENSMUSG00000024066	2.33284	2.89572	0.00123647	Xdh
ENSMUSG00000031010	-2.20991	6.57909	0.00125732	Usp9x
ENSMUSG00000096727	2.43239	2.03351	0.00127856	Psmb9
ENSMUSG00000022584	4.18965	-0.538396	0.00133434	Ly6c2
ENSMUSG00000078921	2.69995	0.807926	0.00137813	Tgtp2
ENSMUSG00000004612	6.95544	-0.96884	0.00140897	Nkg7
ENSMUSG00000026180	6.95544	-0.96884	0.00140897	Cxcr2
ENSMUSG00000108633	6.95544	-0.96884	0.00140897	Gm44694
ENSMUSG00000104443	-3.67468	-0.302434	0.00141951	4932442E05Rik
ENSMUSG00000066861	3.56299	-0.250441	0.00141951	Oas1g
ENSMUSG00000006219	2.47565	1.72831	0.00143742	Fblim1
ENSMUSG00000109481	2.47565	1.72831	0.00143742	Gm45130
ENSMUSG00000027907	2.3481	2.59289	0.00143956	S100a11
ENSMUSG00000104871	2.5387	1.52846	0.00147298	Gm42639
ENSMUSG00000102697	-2.21675	4.24917	0.00148685	Pcdhac2
ENSMUSG00000113184	-2.24518	3.62587	0.00149028	AC125351.1
ENSMUSG00000028270	2.24186	3.44879	0.00155269	Gbp2
ENSMUSG00000041736	2.22033	3.56705	0.00161472	Tspo
ENSMUSG00000108920	2.28781	2.69222	0.00169173	Gm44678
ENSMUSG00000096910	-2.27292	2.5568	0.00171325	Zfp955b
ENSMUSG00000005893	-2.15819	5.30563	0.00171351	Nr2c2
ENSMUSG00000020932	2.1354	9.63335	0.00171354	Gfap
ENSMUSG00000054453	-2.8953	0.44796	0.00171465	Sytl5
ENSMUSG00000000766	-3.33254	-0.0855782	0.00171843	Oprm1
ENSMUSG00000112039	2.64854	0.766069	0.00173404	Gm5136
ENSMUSG00000110043	-4.19547	-0.674266	0.00174368	Gm7328
ENSMUSG00000026728	2.13723	6.84626	0.00175059	Vim
ENSMUSG00000031189	-2.34641	2.11231	0.00175636	Aff2
ENSMUSG00000086712	3.5088	-0.294329	0.00177411	AI427809
ENSMUSG00000103209	3.5088	-0.294329	0.00177411	Gm37331
ENSMUSG00000105700	2.26316	2.77433	0.00180958	Gm42772
ENSMUSG00000056888	2.58204	0.869526	0.00183116	Glipr1
ENSMUSG00000059498	2.1443	5.24858	0.0018358	Fcgr3
ENSMUSG00000061232	2.13208	6.08121	0.00183782	H2-K1
ENSMUSG00000016150	-2.14612	4.75628	0.00187412	Tenm1
ENSMUSG00000052387	-2.14296	4.82387	0.00190669	Trpm3
ENSMUSG00000005580	-2.14309	4.81712	0.00191634	Adcy9
ENSMUSG00000093734	-2.86063	0.419552	0.00196944	Gm25082
ENSMUSG00000102504	-6.87818	-1.09175	0.00199604	Gm21955
ENSMUSG00000028327	6.86311	-1.04216	0.00199604	Stra6l
ENSMUSG00000079014	6.86311	-1.04216	0.00199604	Serpina3i
ENSMUSG00000087362	6.86311	-1.04216	0.00199604	Gm13710
ENSMUSG00000037482	6.76446	-1.11945	0.00199604	Erv3
ENSMUSG00000054203	6.76446	-1.11945	0.00199604	Ifi205
ENSMUSG00000069515	6.76446	-1.11945	0.00199604	Lyz1
ENSMUSG00000084796	6.76446	-1.11945	0.00199604	Mir142hg
ENSMUSG00000092323	6.76446	-1.11945	0.00199604	BB365896
ENSMUSG00000030107	2.25457	2.39405	0.00203243	Usp18
ENSMUSG00000023992	2.11375	5.64714	0.00203634	Trem2
ENSMUSG00000089945	-3.28212	-0.12674	0.00208845	Pakap
ENSMUSG00000109539	-3.28212	-0.12674	0.00208845	Gm44667
ENSMUSG00000060802	2.0934	7.7021	0.00210337	B2m
ENSMUSG00000022383	-2.49933	0.938924	0.00212207	Ppara
ENSMUSG00000112056	2.81931	0.287814	0.00212562	AC164550.1
ENSMUSG00000049148	-2.34463	1.70692	0.00213241	Plcxd3
ENSMUSG00000071203	2.43106	1.52922	0.00215335	Naip5
ENSMUSG00000063142	-2.10237	5.57858	0.0021659	Kcnma1
ENSMUSG00000045813	-2.70973	0.679178	0.00219265	Gm9801
ENSMUSG00000106665	-2.70973	0.679178	0.00219265	Gm43389
ENSMUSG00000018339	2.12353	4.34315	0.00222223	Gpx3
ENSMUSG00000079645	-3.55498	-0.399813	0.00222798	Gm17193
ENSMUSG00000109150	-3.55498	-0.399813	0.00222798	Gm45793
ENSMUSG00000061436	-2.09667	5.14255	0.00224772	Hipk2
ENSMUSG00000047485	-2.10735	4.82883	0.00224822	Klhl34
ENSMUSG00000039462	2.7354	0.456773	0.00226613	Col10a1
ENSMUSG00000071068	2.42843	1.43834	0.00226869	Treml2
ENSMUSG00000097300	-4.11797	-0.736346	0.00229484	Gm26835
ENSMUSG00000099703	-4.11797	-0.736346	0.00229484	Gm28285
ENSMUSG00000058163	4.05299	-0.64826	0.00229484	Gm5431
ENSMUSG00000074896	2.10426	4.52793	0.00236481	Ifit3
ENSMUSG00000029762	2.64224	0.584006	0.00237875	Akr1b8
ENSMUSG00000033624	-2.111	4.16313	0.00239347	Pdpr
ENSMUSG00000021256	-2.11057	4.00568	0.00241018	Vash1
ENSMUSG00000039385	-2.18189	2.65013	0.00243545	Cdh6
ENSMUSG00000025006	-2.07616	5.02059	0.00250757	Sorbs1
ENSMUSG00000025044	2.50692	0.808983	0.00254577	Msr1
ENSMUSG00000046223	2.50692	0.808983	0.00254577	Plaur
ENSMUSG00000109708	-3.22988	-0.169094	0.00254733	Gm45809
ENSMUSG00000038224	3.10813	-0.124841	0.00254733	Serpinf2
ENSMUSG00000063234	2.39531	1.41151	0.00263005	Gpr84
ENSMUSG00000102602	-2.27848	1.84031	0.00263659	A930004J17Rik
ENSMUSG00000066687	-2.07344	4.32191	0.00274037	Zbtb16
ENSMUSG00000002111	2.10175	3.43352	0.00277563	Spi1
ENSMUSG00000027315	2.17663	2.3312	0.00279507	Spint1
ENSMUSG00000026222	2.15748	2.72128	0.00279833	Sp100
ENSMUSG00000102331	2.11163	3.3432	0.0028085	Gm19938
ENSMUSG00000107571	3.39392	-0.386383	0.00281198	Gm43877
ENSMUSG00000034205	2.48098	0.788218	0.0028476	Loxl2
ENSMUSG00000057899	-6.77221	-1.17501	0.00286389	Adgrf2
ENSMUSG00000076269	-6.77221	-1.17501	0.00286389	Mir374b
ENSMUSG00000004552	6.65856	-1.20118	0.00286389	Ctse
ENSMUSG00000021298	6.65856	-1.20118	0.00286389	Gpr132
ENSMUSG00000026832	6.65856	-1.20118	0.00286389	Cytip
ENSMUSG00000034641	6.65856	-1.20118	0.00286389	Cd300ld
ENSMUSG00000045471	6.65856	-1.20118	0.00286389	Hcrt
ENSMUSG00000096349	6.65856	-1.20118	0.00286389	Gm22513
ENSMUSG00000030921	2.14532	2.74327	0.00289201	Trim30a
ENSMUSG00000055958	-2.55869	0.857421	0.00289655	Gm9987
ENSMUSG00000071713	2.16626	2.55802	0.00295441	Csf2rb
ENSMUSG00000102865	2.50039	1.07373	0.00296923	Gm9839
ENSMUSG00000038642	2.01699	7.54632	0.00297578	Ctss
ENSMUSG00000086441	-4.03607	-0.801179	0.00304285	Gm15046
ENSMUSG00000110706	-4.03607	-0.801179	0.00304285	Gm45709
ENSMUSG00000022126	3.97948	-0.706543	0.00304285	Acod1
ENSMUSG00000099974	3.97948	-0.706543	0.00304285	Bcl2a1d
ENSMUSG00000107996	2.27073	1.7078	0.00310858	Gm44228
ENSMUSG00000107667	3.05773	-0.164996	0.00311863	C530044C16Rik
ENSMUSG00000033685	2.01734	5.5777	0.00313702	Ucp2
ENSMUSG00000042724	-2.03577	4.39945	0.00313912	Map3k9
ENSMUSG00000051599	-2.61882	0.605355	0.00314793	Pcdhb2
ENSMUSG00000028864	-2.12942	2.40496	0.00328417	Hgf
ENSMUSG00000057191	2.34416	1.37031	0.00329509	AB124611
ENSMUSG00000034459	2.08203	3.23575	0.00331458	Ifit1
ENSMUSG00000003484	2.70423	0.195914	0.00341955	Cyp4f18
ENSMUSG00000103916	2.70423	0.195914	0.00341955	Gm38071
ENSMUSG00000029605	2.59833	0.347223	0.00349079	Oas1b
ENSMUSG00000032359	2.00281	5.12349	0.00349934	Ctsh
ENSMUSG00000038147	2.05362	3.55651	0.00352087	Cd84
ENSMUSG00000106237	-2.64262	0.446715	0.00353459	Gm8066
ENSMUSG00000104318	-2.54237	0.701857	0.00357514	Pcdha7
ENSMUSG00000026141	-2.05234	3.34831	0.00357582	Col19a1
ENSMUSG00000042622	2.41789	1.12515	0.00357675	Maff
ENSMUSG00000067586	2.02032	4.19747	0.00358344	S1pr3
ENSMUSG00000018920	2.0789	2.78144	0.00366987	Cxcl16
ENSMUSG00000102336	-2.20324	1.65815	0.00373877	Gm37233
ENSMUSG00000112358	-2.23411	1.47846	0.00379591	AC108802.1
ENSMUSG00000087431	-3.11936	-0.257669	0.00383276	Gm16054
ENSMUSG00000103546	3.00551	-0.206316	0.00383276	Gm37666
ENSMUSG00000074925	-2.1793	1.81794	0.00390141	Ptar1
ENSMUSG00000030214	2.41309	1.00349	0.00393764	Plbd1
ENSMUSG00000112595	2.41309	1.00349	0.00393764	AC147240.1
ENSMUSG00000097090	-2.32468	0.9177	0.00396363	Gm26724
ENSMUSG00000099625	2.80283	-0.00930039	0.00396476	Gm29325
ENSMUSG00000053830	-2.5127	0.678045	0.00401293	Gm9923
ENSMUSG00000104030	2.66373	0.163914	0.00402553	5330406M23Rik
ENSMUSG00000086219	-2.55486	0.553981	0.00403307	Srrm4os
ENSMUSG00000046169	-2.21175	1.53201	0.00403928	Adamts6
ENSMUSG00000055485	-1.97251	4.54304	0.00403983	Soga1
ENSMUSG00000020169	-3.94924	-0.869018	0.00406644	Best3
ENSMUSG00000085465	-3.94924	-0.869018	0.00406644	Gm15347
ENSMUSG00000111662	-3.94924	-0.869018	0.00406644	AC107819.3
ENSMUSG00000113898	-3.94924	-0.869018	0.00406644	AC166827.2
ENSMUSG00000085791	3.90202	-0.767314	0.00406644	Rpl30-ps9
ENSMUSG00000035929	2.02949	3.23631	0.00409781	H2-Q4
ENSMUSG00000083744	-6.65783	-1.2633	0.00416566	Gm14824
ENSMUSG00000103272	-6.65783	-1.2633	0.00416566	Gm37914
ENSMUSG00000110077	-6.65783	-1.2633	0.00416566	Gm45632
ENSMUSG00000001865	6.54427	-1.28789	0.00416566	Cpa3
ENSMUSG00000022225	6.54427	-1.28789	0.00416566	Cma1
ENSMUSG00000023078	6.54427	-1.28789	0.00416566	Cxcl13
ENSMUSG00000035373	6.54427	-1.28789	0.00416566	Ccl7
ENSMUSG00000056290	6.54427	-1.28789	0.00416566	Ms4a4b
ENSMUSG00000085036	6.54427	-1.28789	0.00416566	Gm14011
ENSMUSG00000107009	6.54427	-1.28789	0.00416566	6720475M21Rik
ENSMUSG00000030218	1.94911	5.91877	0.00418985	Mgp
ENSMUSG00000071714	2.12543	2.00926	0.00421294	Csf2rb2
ENSMUSG00000024907	3.2691	-0.484802	0.00455058	Gal
ENSMUSG00000020424	2.12763	1.84685	0.00456571	Gatsl3
ENSMUSG00000104459	-2.22044	1.14076	0.00461399	Gm37824
ENSMUSG00000104524	2.62207	0.131179	0.0047504	Gm37333
ENSMUSG00000014164	-1.95898	3.62567	0.00488828	Klhl3
ENSMUSG00000097815	-2.02769	2.36001	0.00497897	Gm26809
ENSMUSG00000036596	2.30352	1.14249	0.00503207	Cpz
ENSMUSG00000078190	2.30352	1.14249	0.00503207	Dnm3os
ENSMUSG00000074220	-2.07836	2.17032	0.00505153	Zfp382
ENSMUSG00000057280	-2.48793	0.500732	0.00519592	Musk
ENSMUSG00000048779	1.99582	2.7448	0.00520458	P2ry6
ENSMUSG00000103255	-2.23588	0.956849	0.00525962	Pcdhac1
ENSMUSG00000063108	-1.93967	3.5526	0.00532812	Zfp26
ENSMUSG00000026809	3.82017	-0.830794	0.00547934	Spaca9
ENSMUSG00000056130	3.82017	-0.830794	0.00547934	Ticam2
ENSMUSG00000070354	3.82017	-0.830794	0.00547934	Gm21975
ENSMUSG00000092603	3.82017	-0.830794	0.00547934	Gm20386
ENSMUSG00000106772	3.82017	-0.830794	0.00547934	Gm43794
ENSMUSG00000107886	3.82017	-0.830794	0.00547934	Gm43880
ENSMUSG00000001123	1.92889	3.85562	0.00553338	Lgals9
ENSMUSG00000103761	2.27757	0.768223	0.00554519	Gm37859
ENSMUSG00000105568	2.06902	1.85745	0.00559247	Gm42971
ENSMUSG00000025779	2.57917	0.097674	0.00561969	Ly96
ENSMUSG00000027656	2.57917	0.097674	0.00561969	Wisp2
ENSMUSG00000000290	1.90988	4.17278	0.00564688	Itgb2
ENSMUSG00000041515	1.90125	4.25525	0.00569686	Irf8
ENSMUSG00000103310	-1.99241	2.25973	0.005749	Pcdha12
ENSMUSG00000049382	-3.28092	-0.616484	0.00583707	Krt8
ENSMUSG00000103313	-3.28092	-0.616484	0.00583707	Gm38357
ENSMUSG00000106874	-3.28092	-0.616484	0.00583707	Gm20186
ENSMUSG00000111067	-3.28092	-0.616484	0.00583707	AC171277.1
ENSMUSG00000099398	3.20239	-0.536687	0.00583707	Ms4a14
ENSMUSG00000100627	3.20239	-0.536687	0.00583707	A830008E24Rik
ENSMUSG00000064177	-2.99967	-0.351956	0.00585897	Ghrl
ENSMUSG00000113626	-2.99967	-0.351956	0.00585897	AC159290.1
ENSMUSG00000087636	2.89503	-0.292738	0.00585897	Gm4660
ENSMUSG00000016239	-1.98562	2.29114	0.00589989	Lonrf3
ENSMUSG00000036304	-2.04105	2.05539	0.00595489	Zdhhc23
ENSMUSG00000010358	1.97748	2.57831	0.00603222	Ifi35
ENSMUSG00000073079	-1.97551	2.28322	0.00614146	Srp54a
ENSMUSG00000024174	-6.5336	-1.35726	0.00614931	Pot1b
ENSMUSG00000086331	-6.5336	-1.35726	0.00614931	Gm16310
ENSMUSG00000092876	-6.5336	-1.35726	0.00614931	Gm25641
ENSMUSG00000103443	-6.5336	-1.35726	0.00614931	Gm37132
ENSMUSG00000030142	6.42015	-1.38021	0.00614931	Clec4e
ENSMUSG00000031125	6.42015	-1.38021	0.00614931	3830403N18Rik
ENSMUSG00000039981	6.42015	-1.38021	0.00614931	Zc3h12d
ENSMUSG00000048621	6.42015	-1.38021	0.00614931	Gm6377
ENSMUSG00000058952	6.42015	-1.38021	0.00614931	Cfi
ENSMUSG00000097402	6.42015	-1.38021	0.00614931	Gm17399
ENSMUSG00000105041	6.42015	-1.38021	0.00614931	Gm42676
ENSMUSG00000106775	6.42015	-1.38021	0.00614931	C130093G08Rik
ENSMUSG00000023224	1.87595	4.71381	0.00618952	Serping1
ENSMUSG00000007891	1.84624	9.26173	0.00619519	Ctsd
ENSMUSG00000106396	-2.22693	0.723065	0.00620187	Gm42902
ENSMUSG00000041180	-1.92046	3.33169	0.00620675	Hectd2
ENSMUSG00000054409	-2.09175	1.56998	0.00620948	Tmem74
ENSMUSG00000085886	-1.95996	2.62321	0.00627376	D030047H15Rik
ENSMUSG00000032690	2.21797	1.1757	0.00633932	Oas2
ENSMUSG00000039377	2.44684	0.228546	0.00638213	Hlx
ENSMUSG00000074283	-2.04379	1.86976	0.00643567	Zfp109
ENSMUSG00000111942	-1.91696	3.00612	0.00650149	AC135641.1
ENSMUSG00000105683	2.53495	0.0633617	0.00666491	Gm43487
ENSMUSG00000097960	-2.15502	0.994956	0.00679774	A330074K22Rik
ENSMUSG00000085440	-2.03508	1.70415	0.00691624	Sorbs2os
ENSMUSG00000064246	1.85734	4.33189	0.00696068	Chil1
ENSMUSG00000073647	-2.07109	1.42125	0.0070307	Gm10557
ENSMUSG00000097876	-2.49497	0.329552	0.00706623	Gm16892
ENSMUSG00000107168	2.34357	0.3485	0.00706623	Gm42507
ENSMUSG00000041216	-1.8851	3.17976	0.00719457	Clvs1
ENSMUSG00000033799	-1.83606	4.46574	0.00724604	Fam208b
ENSMUSG00000024778	2.11191	1.35794	0.00726886	Fas
ENSMUSG00000027967	-2.35442	0.552788	0.00728157	Neurog2
ENSMUSG00000084781	-2.93588	-0.40148	0.00728936	D930015M05Rik
ENSMUSG00000038179	2.83645	-0.337999	0.00728936	Slamf7
ENSMUSG00000089662	2.83645	-0.337999	0.00728936	Gm14057
ENSMUSG00000026285	3.73339	-0.897238	0.00744743	Pdcd1
ENSMUSG00000093561	3.73339	-0.897238	0.00744743	Gm20699
ENSMUSG00000107529	3.73339	-0.897238	0.00744743	Gm44291
ENSMUSG00000112806	3.73339	-0.897238	0.00744743	AC122539.3
ENSMUSG00000091313	2.40635	0.197265	0.00745943	Fth-ps2
ENSMUSG00000045875	-1.90831	2.71834	0.00747615	Adra1a
ENSMUSG00000083380	-3.20343	-0.676064	0.00753089	Gm3244
ENSMUSG00000105382	-3.20343	-0.676064	0.00753089	Gm43339
ENSMUSG00000062082	3.13244	-0.590534	0.00753089	Cd200r4
ENSMUSG00000109556	3.13244	-0.590534	0.00753089	Gm44884
ENSMUSG00000105922	2.00913	1.75388	0.00755391	Gm42769
ENSMUSG00000031592	-1.8098	5.92109	0.00755434	Pcm1
ENSMUSG00000105434	2.29439	0.485316	0.00768073	Gm43359
ENSMUSG00000019832	1.96175	2.24389	0.00783611	Rab32
ENSMUSG00000083421	2.13939	1.20816	0.00784082	Gm14776
ENSMUSG00000037405	1.87671	2.86583	0.00787521	Icam1
ENSMUSG00000078866	-1.91012	2.46602	0.00790651	Zfp970
ENSMUSG00000066797	-2.61973	-0.00952073	0.00792498	Zfp648
ENSMUSG00000038521	2.03253	1.51972	0.00807087	C1s1
ENSMUSG00000022952	2.10579	1.27013	0.00814916	Runx1
ENSMUSG00000112714	-2.45557	0.298732	0.0081583	AC127224.2
ENSMUSG00000018819	1.86687	3.0662	0.00817065	Lsp1
ENSMUSG00000062319	2.1558	1.12698	0.00818783	Gm10115
ENSMUSG00000086905	-2.0831	1.12227	0.00818783	Gm13716
ENSMUSG00000113328	-1.98885	1.6682	0.00825843	AC154347.1
ENSMUSG00000107877	-1.89709	2.48641	0.00831573	Gm43951
ENSMUSG00000037321	1.84026	3.24616	0.00840265	Tap1
ENSMUSG00000095403	-2.71938	-0.214285	0.00847458	Gm21092
ENSMUSG00000107802	-2.71938	-0.214285	0.00847458	1700126G02Rik
ENSMUSG00000021337	2.60442	-0.163467	0.00847458	Scgn
ENSMUSG00000103561	2.60442	-0.163467	0.00847458	Gm38069
ENSMUSG00000056476	-1.80729	4.14865	0.00854428	Med12l
ENSMUSG00000002847	2.22087	0.851706	0.00866434	Pla1a
ENSMUSG00000087159	-2.38133	0.417034	0.00877551	Gm15246
ENSMUSG00000043301	-1.81827	3.50152	0.00886739	Kcnj6
ENSMUSG00000104713	2.05686	1.31512	0.00910128	Gbp6
ENSMUSG00000108297	-2.86914	-0.452738	0.00910829	Gm44167
ENSMUSG00000111340	-2.86914	-0.452738	0.00910829	AC132852.2
ENSMUSG00000065608	2.77539	-0.384747	0.00910829	Mirlet7c-2
ENSMUSG00000088170	-6.39765	-1.45768	0.00922396	Gm25219
ENSMUSG00000105137	-6.39765	-1.45768	0.00922396	Gm42869
ENSMUSG00000108389	-6.39765	-1.45768	0.00922396	Gm45206
ENSMUSG00000111272	-6.39765	-1.45768	0.00922396	CT573422.1
ENSMUSG00000011008	6.28433	-1.47893	0.00922396	Mcoln2
ENSMUSG00000029546	6.28433	-1.47893	0.00922396	Uncx
ENSMUSG00000040522	6.28433	-1.47893	0.00922396	Tlr8
ENSMUSG00000050921	6.28433	-1.47893	0.00922396	P2ry10
ENSMUSG00000057135	6.28433	-1.47893	0.00922396	Scimp
ENSMUSG00000081076	6.28433	-1.47893	0.00922396	Rpsa-ps4
ENSMUSG00000085568	6.28433	-1.47893	0.00922396	Gm14858
ENSMUSG00000086495	6.28433	-1.47893	0.00922396	Gm13778
ENSMUSG00000098008	6.28433	-1.47893	0.00922396	A930001A20Rik
ENSMUSG00000108455	6.28433	-1.47893	0.00922396	Gm44745
ENSMUSG00000108635	6.28433	-1.47893	0.00922396	Gm44633
ENSMUSG00000111945	6.28433	-1.47893	0.00922396	AC118020.1
ENSMUSG00000106408	2.09883	1.17659	0.00924522	Gm43321
ENSMUSG00000049103	2.19223	0.562027	0.0093232	Ccr2
ENSMUSG00000022772	-1.77993	4.30668	0.00935515	Senp5
ENSMUSG00000001604	2.26789	0.290426	0.00943598	Tcea3
ENSMUSG00000090307	-2.56932	-0.0485264	0.00944814	1700071M16Rik
ENSMUSG00000097133	-2.56932	-0.0485264	0.00944814	Gm26628
ENSMUSG00000110373	1.95316	1.71055	0.0095154	Gm45260
ENSMUSG00000094786	-2.07577	0.832866	0.00959873	Gm14403
ENSMUSG00000047466	-1.78575	3.89567	0.00969119	8030462N17Rik
ENSMUSG00000101450	-3.12152	-0.738173	0.00977491	Gm28941
ENSMUSG00000107606	3.05893	-0.646499	0.00977491	Gm43873
ENSMUSG00000025437	-1.74021	5.97256	0.00997993	Usp33
ENSMUSG00000102316	2.19038	0.40555	0.0100416	Gm37629
ENSMUSG00000039236	2.07811	1.16054	0.0100477	Isg20
ENSMUSG00000013707	1.82156	2.74671	0.01008	Tnfaip8l2
ENSMUSG00000100183	-3.75813	-1.01493	0.0102151	Gm28512
ENSMUSG00000065538	3.64105	-0.966934	0.0102151	Mir153
ENSMUSG00000093668	3.64105	-0.966934	0.0102151	Pou5f2
ENSMUSG00000104508	3.64105	-0.966934	0.0102151	Gm37735
ENSMUSG00000106024	3.64105	-0.966934	0.0102151	A530083M17Rik
ENSMUSG00000107491	3.64105	-0.966934	0.0102151	Gm17893
ENSMUSG00000109807	3.64105	-0.966934	0.0102151	Gm45244
ENSMUSG00000040809	3.5424	-1.04022	0.0102151	Chil3
ENSMUSG00000054909	3.5424	-1.04022	0.0102151	Wbscr25
ENSMUSG00000056797	3.5424	-1.04022	0.0102151	Gm4889
ENSMUSG00000084202	3.5424	-1.04022	0.0102151	Gm5398
ENSMUSG00000102721	3.5424	-1.04022	0.0102151	A630081D01Rik
ENSMUSG00000016256	1.73215	6.47188	0.0102257	Ctsz
ENSMUSG00000009097	2.32178	0.132562	0.0102559	Tbx1
ENSMUSG00000033114	2.32178	0.132562	0.0102559	Slc35d2
ENSMUSG00000005087	1.78469	3.50614	0.0103018	Cd44
ENSMUSG00000073802	2.55023	-0.204767	0.0103313	Cdkn2b
ENSMUSG00000005413	1.7815	3.34337	0.0109029	Hmox1
ENSMUSG00000042436	1.80878	2.62808	0.0109705	Mfap4
ENSMUSG00000032525	-1.71593	6.15681	0.0110188	Nktr
ENSMUSG00000031995	2.10469	0.634869	0.0110349	St14
ENSMUSG00000105352	-2.06865	0.601851	0.0110349	C030018K13Rik
ENSMUSG00000024978	-1.72151	5.29027	0.0111348	Gpam
ENSMUSG00000051149	-1.9248	1.61884	0.011165	Adnp
ENSMUSG00000038811	1.85776	1.99364	0.0112543	Gngt2
ENSMUSG00000082791	-2.51708	-0.0886003	0.0112943	Gm4875
ENSMUSG00000104696	2.39354	-0.0448347	0.0112943	Gm42946
ENSMUSG00000097536	-2.00585	0.974539	0.0113232	2610037D02Rik
ENSMUSG00000108064	-2.79916	-0.505858	0.0114318	Gm44423
ENSMUSG00000099757	2.71163	-0.433082	0.0114318	BE692007
ENSMUSG00000040613	1.78867	2.9399	0.0114702	Apobec1
ENSMUSG00000041624	-1.80405	2.55821	0.0115001	Gucy1a2
ENSMUSG00000034402	-1.7757	2.87553	0.0115509	Kcnh5
ENSMUSG00000035078	-1.70969	5.10136	0.0116647	Mtmr9
ENSMUSG00000051439	1.76721	3.09322	0.0117191	Cd14
ENSMUSG00000052726	-1.72129	4.52493	0.0117764	Kcnt2
ENSMUSG00000090272	2.03575	1.1279	0.0118882	Mndal
ENSMUSG00000098589	-2.41152	0.0640679	0.0120652	Gm27353
ENSMUSG00000029661	1.6882	6.69998	0.012118	Col1a2
ENSMUSG00000055172	1.86649	1.75522	0.0123533	C1ra
ENSMUSG00000049130	1.98003	1.25596	0.0123646	C5ar1
ENSMUSG00000040483	1.77022	2.9258	0.0123708	Xaf1
ENSMUSG00000004266	1.71799	3.85066	0.0124767	Ptpn6
ENSMUSG00000047976	-1.69355	5.13724	0.012501	Kcna1
ENSMUSG00000109575	1.82389	2.01218	0.0125143	Gm44831
ENSMUSG00000034652	1.83082	2.18239	0.0125196	Cd300a
ENSMUSG00000102302	-1.89168	1.59352	0.012623	Gm38190
ENSMUSG00000027611	2.49394	-0.247301	0.0126381	Procr
ENSMUSG00000029380	2.49394	-0.247301	0.0126381	Cxcl1
ENSMUSG00000053205	-3.03469	-0.803035	0.0127669	Styx
ENSMUSG00000102516	-3.03469	-0.803035	0.0127669	Gm38340
ENSMUSG00000012519	2.98148	-0.704755	0.0127669	Mlkl
ENSMUSG00000106992	2.98148	-0.704755	0.0127669	Gm43167
ENSMUSG00000062488	1.73817	3.11056	0.0129372	Ifit3b
ENSMUSG00000026979	1.99212	1.09448	0.0129426	Psd4
ENSMUSG00000096996	-1.89702	1.41965	0.0129529	Gm26792
ENSMUSG00000037686	1.7502	3.01892	0.0129731	Aspg
ENSMUSG00000048960	-1.67343	6.37812	0.0129883	Prex2
ENSMUSG00000028859	1.70432	3.90783	0.0129967	Csf3r
ENSMUSG00000053877	-1.77956	2.51197	0.0130247	Srcap
ENSMUSG00000055980	-1.76931	2.53172	0.0130998	Irs1
ENSMUSG00000080893	1.6866	4.68684	0.0131156	Gm15920
ENSMUSG00000031200	-1.85201	1.77081	0.013195	Mtcp1
ENSMUSG00000096696	-2.26622	0.328249	0.0132091	Zfp960
ENSMUSG00000104814	-1.77124	2.29651	0.0134116	Gm42979
ENSMUSG00000047643	-1.87483	1.58069	0.013428	Gm5454
ENSMUSG00000056342	-1.66347	6.5485	0.013465	Usp34
ENSMUSG00000104231	-2.46288	-0.129803	0.0135382	Gm37592
ENSMUSG00000025804	2.34314	-0.0828084	0.0135382	Ccr1
ENSMUSG00000002020	2.09299	0.486527	0.0136412	Ltbp2
ENSMUSG00000070034	1.99939	1.00639	0.0138929	Sp110
ENSMUSG00000109505	1.78907	2.29853	0.0139366	Gm44677
ENSMUSG00000112964	-1.77208	2.05252	0.0139434	CT009718.1
ENSMUSG00000089759	-2.13596	0.525188	0.0140065	3632454L22Rik
ENSMUSG00000031143	-6.24755	-1.56552	0.0140787	Ccdc22
ENSMUSG00000065520	-6.24755	-1.56552	0.0140787	Mir128-1
ENSMUSG00000074449	-6.24755	-1.56552	0.0140787	Gm15319
ENSMUSG00000080806	-6.24755	-1.56552	0.0140787	Gm13005
ENSMUSG00000085589	-6.24755	-1.56552	0.0140787	A430078I02Rik
ENSMUSG00000090260	-6.24755	-1.56552	0.0140787	2810442N19Rik
ENSMUSG00000093187	-6.24755	-1.56552	0.0140787	Mir344-2
ENSMUSG00000094417	-6.24755	-1.56552	0.0140787	Gm13243
ENSMUSG00000098729	-6.24755	-1.56552	0.0140787	Gm27200
ENSMUSG00000104467	-6.24755	-1.56552	0.0140787	Gm37660
ENSMUSG00000107161	-6.24755	-1.56552	0.0140787	Gm43850
ENSMUSG00000108005	-6.24755	-1.56552	0.0140787	Gm44435
ENSMUSG00000111953	-6.24755	-1.56552	0.0140787	AC153555.1
ENSMUSG00000000244	6.13438	-1.585	0.0140787	Tspan32
ENSMUSG00000005763	6.13438	-1.585	0.0140787	Cd247
ENSMUSG00000039728	6.13438	-1.585	0.0140787	Slc6a5
ENSMUSG00000043939	6.13438	-1.585	0.0140787	A530064D06Rik
ENSMUSG00000047592	6.13438	-1.585	0.0140787	Nxpe5
ENSMUSG00000055413	6.13438	-1.585	0.0140787	H2-Q5
ENSMUSG00000060131	6.13438	-1.585	0.0140787	Atp8b4
ENSMUSG00000061068	6.13438	-1.585	0.0140787	Mcpt4
ENSMUSG00000067571	6.13438	-1.585	0.0140787	Ms4a15
ENSMUSG00000084411	6.13438	-1.585	0.0140787	Gm11510
ENSMUSG00000085456	6.13438	-1.585	0.0140787	Gm15398
ENSMUSG00000087196	6.13438	-1.585	0.0140787	Gm13373
ENSMUSG00000090200	6.13438	-1.585	0.0140787	1700025N21Rik
ENSMUSG00000099839	6.13438	-1.585	0.0140787	Gm29374
ENSMUSG00000105543	6.13438	-1.585	0.0140787	Gm43169
ENSMUSG00000106332	6.13438	-1.585	0.0140787	Gm43506
ENSMUSG00000106463	6.13438	-1.585	0.0140787	Mir1291
ENSMUSG00000074737	-3.65216	-1.09374	0.0141459	C530025M09Rik
ENSMUSG00000078160	-3.65216	-1.09374	0.0141459	Gm16503
ENSMUSG00000086931	-3.65216	-1.09374	0.0141459	Gm14532
ENSMUSG00000104358	-3.65216	-1.09374	0.0141459	Gm37127
ENSMUSG00000009545	3.43651	-1.11748	0.0141459	Kcnq1
ENSMUSG00000031734	3.43651	-1.11748	0.0141459	Irx3
ENSMUSG00000065530	3.43651	-1.11748	0.0141459	Mir99a
ENSMUSG00000103377	3.43651	-1.11748	0.0141459	Gm37180
ENSMUSG00000104205	3.43651	-1.11748	0.0141459	Gm37396
ENSMUSG00000110079	3.43651	-1.11748	0.0141459	Gm45292
ENSMUSG00000021448	-1.67393	4.46869	0.0141603	Shc3
ENSMUSG00000085433	-1.86398	1.51556	0.014162	Gm16001
ENSMUSG00000030660	-1.6685	4.31473	0.0142123	Pik3c2a
ENSMUSG00000085516	-2.3628	0.0270189	0.0142253	4930538E20Rik
ENSMUSG00000094695	2.23195	0.0647788	0.0142253	Gm21953
ENSMUSG00000110960	2.23195	0.0647788	0.0142253	AC153729.2
ENSMUSG00000105504	1.79142	2.19082	0.0142718	Gbp5
ENSMUSG00000103694	-1.85778	1.56775	0.0142888	Gm37530
ENSMUSG00000098202	1.84812	1.57132	0.0142888	B830012L14Rik
ENSMUSG00000031740	1.73546	2.68103	0.0143309	Mmp2
ENSMUSG00000072115	1.84968	1.6314	0.0144071	Ang
ENSMUSG00000064288	-2.72561	-0.560977	0.0144137	Hist1h4k
ENSMUSG00000096841	-2.72561	-0.560977	0.0144137	Gm25596
ENSMUSG00000063975	2.64491	-0.483118	0.0144137	Slco1a5
ENSMUSG00000058152	-1.73645	2.73354	0.0144802	Chsy3
ENSMUSG00000021624	1.71163	3.01037	0.0146519	Cd180
ENSMUSG00000000958	1.75994	2.37815	0.0146719	Slc7a7
ENSMUSG00000087675	-2.28625	0.168515	0.0147608	Gm11762
ENSMUSG00000024552	2.14634	0.198616	0.0147608	Slc14a2
ENSMUSG00000022901	1.74276	2.46016	0.01484	Cd86
ENSMUSG00000044452	-1.68574	3.57509	0.0148828	Zfp507
ENSMUSG00000021339	-1.6736	3.82072	0.0150984	Mrs2
ENSMUSG00000032446	2.07828	0.32105	0.0151856	Eomes
ENSMUSG00000053158	1.71627	2.90713	0.0152021	Fes
ENSMUSG00000028378	1.83202	1.55914	0.0152094	Ptgr1
ENSMUSG00000046230	-1.63967	5.39496	0.0152208	Vps13a
ENSMUSG00000064267	1.8187	1.60795	0.0153042	Hvcn1
ENSMUSG00000055660	-1.73576	2.42204	0.0153125	Mettl4
ENSMUSG00000007440	-1.90187	1.06731	0.0153672	Pcdha11
ENSMUSG00000034732	-2.53589	-0.353598	0.0155141	Pabpc5
ENSMUSG00000105742	-2.53589	-0.353598	0.0155141	Gm42748
ENSMUSG00000087075	2.02283	0.433874	0.0155279	A230065H16Rik
ENSMUSG00000079038	-1.80674	1.7365	0.0155519	D130040H23Rik
ENSMUSG00000110605	-1.85214	1.25374	0.0157544	Gm32856
ENSMUSG00000046805	1.62333	6.46805	0.0157859	Mpeg1
ENSMUSG00000024397	1.66466	3.51724	0.0158023	Aif1
ENSMUSG00000042631	-2.10044	0.498296	0.0158078	Xkr7
ENSMUSG00000110206	1.76409	1.96688	0.0158728	Flt3l
ENSMUSG00000032393	-1.61579	7.23086	0.0160141	Dpp8
ENSMUSG00000091712	-1.715	2.54416	0.0160323	Sec14l5
ENSMUSG00000031595	1.84455	1.44306	0.0160415	Pdgfrl
ENSMUSG00000040345	1.82957	1.4959	0.0161211	Arhgap9
ENSMUSG00000040840	-1.82796	1.48836	0.0161211	4930579G18Rik
ENSMUSG00000073448	-2.40656	-0.172199	0.0162728	Gm10509
ENSMUSG00000089791	-2.40656	-0.172199	0.0162728	Gm3555
ENSMUSG00000107000	-1.81433	1.64229	0.016324	Gm43481
ENSMUSG00000026547	1.64334	3.86171	0.0164296	Tagln2
ENSMUSG00000047793	-1.64132	3.89881	0.0164668	Sned1
ENSMUSG00000096225	1.98226	0.893231	0.0165362	Lhx8
ENSMUSG00000102413	-1.87726	1.04884	0.0167597	Gm36937
ENSMUSG00000040919	-2.9423	-0.870905	0.0167826	4930505A04Rik
ENSMUSG00000081208	-2.9423	-0.870905	0.0167826	Gm11400
ENSMUSG00000082953	-2.9423	-0.870905	0.0167826	Gm13217
ENSMUSG00000089026	-2.9423	-0.870905	0.0167826	Gm25014
ENSMUSG00000111504	-2.9423	-0.870905	0.0167826	AC140409.3
ENSMUSG00000035678	2.89962	-0.765497	0.0167826	Tnfsf9
ENSMUSG00000104282	2.89962	-0.765497	0.0167826	Gm37460
ENSMUSG00000100572	-2.31239	-0.0109925	0.0168101	2410021H03Rik
ENSMUSG00000097338	-1.86801	1.12041	0.01685	Gm2464
ENSMUSG00000047407	1.82688	1.42974	0.0171646	Tgif1
ENSMUSG00000111997	2.10344	0.166648	0.0171989	AC166253.1
ENSMUSG00000035284	-1.59948	5.97294	0.0173754	Vps13c
ENSMUSG00000087314	-2.18404	0.265916	0.0174854	Prkag2os2
ENSMUSG00000069804	2.0389	0.291731	0.0174854	Gm10277
ENSMUSG00000045441	-1.63306	3.62145	0.0175012	Gprin3
ENSMUSG00000023905	1.71358	2.34316	0.0176155	Tnfrsf12a
ENSMUSG00000019791	-1.66627	2.70379	0.0176894	Hint3
ENSMUSG00000047495	-1.59799	5.28069	0.0179788	Dlgap2
ENSMUSG00000073415	-1.91067	0.600683	0.0179855	Gm10501
ENSMUSG00000080904	1.98998	0.791419	0.0181542	Gm11966
ENSMUSG00000054958	-1.88262	0.788003	0.0181542	Nt5c1a
ENSMUSG00000054745	-2.64811	-0.618253	0.0182584	Gm9955
ENSMUSG00000110458	-2.64811	-0.618253	0.0182584	Gm21769
ENSMUSG00000110635	-2.64811	-0.618253	0.0182584	Gm45853
ENSMUSG00000074151	1.90068	1.02522	0.0182891	Nlrc5
ENSMUSG00000079547	1.72923	1.85067	0.0183562	H2-DMb1
ENSMUSG00000009585	1.66386	2.82264	0.0186693	Apobec3
ENSMUSG00000032231	1.59044	4.79327	0.0186748	Anxa2
ENSMUSG00000005871	-1.56927	8.69239	0.0190061	Apc
ENSMUSG00000071637	1.62101	3.41205	0.0190628	Cebpd
ENSMUSG00000043008	1.71694	2.13461	0.0190974	Klhl6
ENSMUSG00000110296	-2.46915	-0.403146	0.0191124	Gm45533
ENSMUSG00000113497	-2.46915	-0.403146	0.0191124	AC141560.1
ENSMUSG00000106680	2.37429	-0.336385	0.0191124	Gm43852
ENSMUSG00000020044	-1.57565	5.73725	0.0192548	Timp3
ENSMUSG00000058258	-1.66455	2.63201	0.0193381	Idi1
ENSMUSG00000104597	-1.56528	6.56118	0.019609	B230334C09Rik
ENSMUSG00000027867	-2.34795	-0.215859	0.019615	Spag17
ENSMUSG00000108088	1.80509	1.34629	0.0197199	Gm44229
ENSMUSG00000081525	-3.53778	-1.17703	0.0197869	Gm13325
ENSMUSG00000104061	-3.53778	-1.17703	0.0197869	Gm37953
ENSMUSG00000104704	-3.53778	-1.17703	0.0197869	Gm43133
ENSMUSG00000105950	-3.53778	-1.17703	0.0197869	Gm43679
ENSMUSG00000112654	-3.53778	-1.17703	0.0197869	AC153557.3
ENSMUSG00000026308	3.32222	-1.19917	0.0197869	Klhl30
ENSMUSG00000064057	3.32222	-1.19917	0.0197869	Scgb3a1
ENSMUSG00000081968	3.32222	-1.19917	0.0197869	Rpl23a-ps2
ENSMUSG00000105431	3.32222	-1.19917	0.0197869	Gm42640
ENSMUSG00000002985	1.55737	11.917	0.0198077	Apoe
ENSMUSG00000067028	-1.63131	3.05834	0.0198338	Cntnap5b
ENSMUSG00000092492	-1.82001	1.0846	0.0199187	B230208B08Rik
ENSMUSG00000060981	1.87688	1.00736	0.0199701	Hist1h4h
ENSMUSG00000104784	-1.83426	0.933868	0.020021	Gm42984
ENSMUSG00000103914	1.92991	0.853783	0.0200703	Gm38073
ENSMUSG00000104245	-2.1935	0.0987852	0.0200777	Gm38155
ENSMUSG00000108778	2.05922	0.133946	0.0200777	Gm44670
ENSMUSG00000086181	-1.86331	0.673513	0.020157	C230034O21Rik
ENSMUSG00000089922	-1.86331	0.673513	0.020157	Gm43517
ENSMUSG00000110411	-2.14113	0.233723	0.0201657	Gm45457
ENSMUSG00000032715	1.9984	0.261796	0.0201657	Trib3
ENSMUSG00000102498	1.9984	0.261796	0.0201657	Gm19445
ENSMUSG00000103762	1.94907	0.3792	0.0202026	Gm37861
ENSMUSG00000105791	1.94907	0.3792	0.0202026	Gm43341
ENSMUSG00000037731	1.71746	1.74587	0.020478	Themis2
ENSMUSG00000000948	-1.61574	3.09861	0.0206383	Gm38393
ENSMUSG00000035004	1.73819	1.54761	0.0207899	Igsf6
ENSMUSG00000002603	1.59153	3.62266	0.0209953	Tgfb1
ENSMUSG00000002289	1.63086	2.57609	0.0212796	Angptl4
ENSMUSG00000036908	1.5492	5.20368	0.0216033	Unc93b1
ENSMUSG00000035248	-1.54712	5.27209	0.0216183	Zcchc6
ENSMUSG00000034708	1.53885	6.78857	0.021624	Grn
ENSMUSG00000035164	-1.58972	3.34247	0.0217124	Zc3h12c
ENSMUSG00000018595	-6.08	-1.68195	0.0219002	Glra4
ENSMUSG00000029423	-6.08	-1.68195	0.0219002	Piwil1
ENSMUSG00000032892	-6.08	-1.68195	0.0219002	Rangrf
ENSMUSG00000047854	-6.08	-1.68195	0.0219002	Stx19
ENSMUSG00000064566	-6.08	-1.68195	0.0219002	Gm24144
ENSMUSG00000082515	-6.08	-1.68195	0.0219002	Gm12902
ENSMUSG00000084664	-6.08	-1.68195	0.0219002	Gm23213
ENSMUSG00000087968	-6.08	-1.68195	0.0219002	Gm25395
ENSMUSG00000093752	-6.08	-1.68195	0.0219002	Gm20716
ENSMUSG00000097540	-6.08	-1.68195	0.0219002	1700037F24Rik
ENSMUSG00000105597	-6.08	-1.68195	0.0219002	4633401B06Rik
ENSMUSG00000109203	-6.08	-1.68195	0.0219002	Gm44630
ENSMUSG00000109618	-6.08	-1.68195	0.0219002	Gm45527
ENSMUSG00000111004	-6.08	-1.68195	0.0219002	CT025561.1
ENSMUSG00000020907	5.96702	-1.6996	0.0219002	Rcvrn
ENSMUSG00000022534	5.96702	-1.6996	0.0219002	Mefv
ENSMUSG00000028280	5.96702	-1.6996	0.0219002	Gabrr1
ENSMUSG00000036853	5.96702	-1.6996	0.0219002	Mcoln3
ENSMUSG00000057534	5.96702	-1.6996	0.0219002	Elobl
ENSMUSG00000064927	5.96702	-1.6996	0.0219002	Gm22043
ENSMUSG00000070691	5.96702	-1.6996	0.0219002	Runx3
ENSMUSG00000072621	5.96702	-1.6996	0.0219002	Slfn10-ps
ENSMUSG00000079019	5.96702	-1.6996	0.0219002	Insl3
ENSMUSG00000085689	5.96702	-1.6996	0.0219002	Gm16838
ENSMUSG00000086715	5.96702	-1.6996	0.0219002	B230112J18Rik
ENSMUSG00000097194	5.96702	-1.6996	0.0219002	9330175E14Rik
ENSMUSG00000102633	5.96702	-1.6996	0.0219002	Gm38224
ENSMUSG00000104291	5.96702	-1.6996	0.0219002	A130071D04Rik
ENSMUSG00000108893	5.96702	-1.6996	0.0219002	Gm44927
ENSMUSG00000108984	5.96702	-1.6996	0.0219002	Gm44916
ENSMUSG00000113271	5.96702	-1.6996	0.0219002	AC124744.1
ENSMUSG00000114179	5.96702	-1.6996	0.0219002	AC159190.3
ENSMUSG00000031264	1.71233	1.58485	0.0219886	Btk
ENSMUSG00000040212	1.62551	2.54521	0.0220295	Emp3
ENSMUSG00000047180	1.72154	1.53523	0.0221228	Neurl3
ENSMUSG00000024124	2.81284	-0.828949	0.0222081	Prss30
ENSMUSG00000028362	2.81284	-0.828949	0.0222081	Tnfsf8
ENSMUSG00000034185	2.81284	-0.828949	0.0222081	6430628N08Rik
ENSMUSG00000039232	2.81284	-0.828949	0.0222081	Stx11
ENSMUSG00000058755	2.81284	-0.828949	0.0222081	Osm
ENSMUSG00000092627	2.81284	-0.828949	0.0222081	D130058E05Rik
ENSMUSG00000106093	2.81284	-0.828949	0.0222081	Gm42722
ENSMUSG00000055480	-1.6959	1.87649	0.0223092	Zfp458
ENSMUSG00000022146	1.58425	3.1251	0.0224005	Osmr
ENSMUSG00000037921	1.74225	1.43054	0.0224182	Ddx60
ENSMUSG00000024965	1.57858	3.57461	0.0224436	Fermt3
ENSMUSG00000107041	-1.83024	0.649261	0.0224924	Gm42735
ENSMUSG00000024300	1.58444	3.32415	0.0225799	Myo1f
ENSMUSG00000046879	1.55018	4.2094	0.0226469	Irgm1
ENSMUSG00000044072	-1.55041	4.36924	0.0226851	Eml6
ENSMUSG00000030157	1.58867	2.99825	0.0228438	Clec2d
ENSMUSG00000030798	1.56873	3.59301	0.0230604	Cd37
ENSMUSG00000031250	1.91073	0.351054	0.0230912	Tnmd
ENSMUSG00000109122	1.52994	5.20989	0.0231328	A230103L15Rik
ENSMUSG00000023083	-2.56621	-0.677861	0.023239	H2-M10.2
ENSMUSG00000070336	-2.56621	-0.677861	0.023239	Fbxo47
ENSMUSG00000085929	-2.56621	-0.677861	0.023239	Gm13421
ENSMUSG00000114088	-2.56621	-0.677861	0.023239	AC163102.1
ENSMUSG00000021469	2.50146	-0.588799	0.023239	Msx2
ENSMUSG00000034533	2.50146	-0.588799	0.023239	Scn10a
ENSMUSG00000102976	-1.56835	3.14595	0.0232402	Zc3h11a
ENSMUSG00000001025	1.53683	4.56168	0.0232565	S100a6
ENSMUSG00000064377	-2.0969	0.200807	0.0232942	Gm24966
ENSMUSG00000104271	-2.0969	0.200807	0.0232942	Gm37891
ENSMUSG00000049092	-1.55148	3.88988	0.0234003	Gpr137c
ENSMUSG00000095193	-2.14479	0.0626333	0.023483	Gm20939
ENSMUSG00000103845	-2.14479	0.0626333	0.023483	Gm19026
ENSMUSG00000106637	2.01361	0.100474	0.023483	Gm42455
ENSMUSG00000109095	1.66129	2.09306	0.0236096	Gm44799
ENSMUSG00000111583	-2.39917	-0.454429	0.0236304	AC150314.4
ENSMUSG00000103497	2.08575	-0.0433638	0.0236355	Gm37407
ENSMUSG00000074939	-2.28686	-0.260861	0.0237107	Chrm5
ENSMUSG00000090778	2.18044	-0.203217	0.0237107	Gm3235
ENSMUSG00000052160	1.53285	4.40333	0.0237573	Pld4
ENSMUSG00000036501	-1.52448	4.99295	0.0239594	Fam13b
ENSMUSG00000049230	-1.58231	2.70853	0.0240466	Gm9833
ENSMUSG00000029204	1.85035	0.894251	0.0241292	Rhoh
ENSMUSG00000102411	-1.77889	0.893084	0.0241292	Gm36936
ENSMUSG00000024696	1.62724	1.94956	0.0242512	Lpxn
ENSMUSG00000090546	-1.51457	5.42878	0.0242742	Cdr1
ENSMUSG00000027750	1.58173	2.6425	0.0243825	Postn
ENSMUSG00000099924	1.74709	1.30309	0.0244588	Gm28320
ENSMUSG00000031376	-1.50915	5.91483	0.0245136	Atp2b3
ENSMUSG00000004730	1.52844	4.14304	0.0248342	Adgre1
ENSMUSG00000040747	1.52161	4.38787	0.0248731	Cd53
ENSMUSG00000078129	-1.79639	0.624599	0.0251215	Actl10
ENSMUSG00000019890	1.56549	2.96152	0.0251846	Nts
ENSMUSG00000066571	-1.53126	3.96689	0.0252889	4931406P16Rik
ENSMUSG00000042680	-1.51819	4.2541	0.0254105	Garem1
ENSMUSG00000020053	1.52173	4.17179	0.0254299	Igf1
ENSMUSG00000031561	-1.50129	5.63589	0.0256126	Tenm3
ENSMUSG00000030793	1.55805	2.97561	0.0256718	Pycard
ENSMUSG00000032595	1.78449	1.02618	0.025705	Cdhr4
ENSMUSG00000024871	1.6428	2.04098	0.0259384	Doc2g
ENSMUSG00000033991	-1.52623	3.72128	0.0261738	Ttc37
ENSMUSG00000035493	1.53684	3.36434	0.0262226	Tgfbi
ENSMUSG00000086213	-1.67702	1.54	0.0263777	A330040F15Rik
ENSMUSG00000032000	1.66293	1.54836	0.0263777	Birc3
ENSMUSG00000026480	1.53821	3.33566	0.0264194	Ncf2
ENSMUSG00000048489	1.91384	0.199967	0.0269514	8430408G22Rik
ENSMUSG00000071669	-1.54745	2.66084	0.0270969	Snx29
ENSMUSG00000024529	1.623	1.98695	0.0273739	Lox
ENSMUSG00000078922	1.8748	0.705319	0.0275041	Tgtp1
ENSMUSG00000103364	1.8748	0.705319	0.0275041	Gm38157
ENSMUSG00000002100	-2.09437	0.0255659	0.0275183	Mybpc3
ENSMUSG00000007122	1.9665	0.0661958	0.0275183	Casq1
ENSMUSG00000073555	1.9665	0.0661958	0.0275183	Gm4951
ENSMUSG00000024659	1.54431	2.86482	0.0276474	Anxa1
ENSMUSG00000038664	-1.46956	7.45155	0.0278023	Herc1
ENSMUSG00000054520	1.55857	2.74441	0.0279376	Sh3bp2
ENSMUSG00000078853	1.52009	3.13011	0.0279591	Igtp
ENSMUSG00000096962	-3.41355	-1.26535	0.0279694	Gm26622
ENSMUSG00000101643	-3.41355	-1.26535	0.0279694	Gm28307
ENSMUSG00000102625	-3.41355	-1.26535	0.0279694	Gm37672
ENSMUSG00000103569	-3.41355	-1.26535	0.0279694	Gm38067
ENSMUSG00000104416	-3.41355	-1.26535	0.0279694	Gm37067
ENSMUSG00000104454	-3.41355	-1.26535	0.0279694	Gm37827
ENSMUSG00000111092	-3.41355	-1.26535	0.0279694	AC114645.2
ENSMUSG00000113650	-3.41355	-1.26535	0.0279694	AC153144.1
ENSMUSG00000019787	3.19809	-1.28584	0.0279694	Trdn
ENSMUSG00000050232	3.19809	-1.28584	0.0279694	Cxcr3
ENSMUSG00000062077	3.19809	-1.28584	0.0279694	Trim54
ENSMUSG00000066677	3.19809	-1.28584	0.0279694	Ifi208
ENSMUSG00000084978	3.19809	-1.28584	0.0279694	Gm11655
ENSMUSG00000085229	3.19809	-1.28584	0.0279694	Gm11672
ENSMUSG00000105574	3.19809	-1.28584	0.0279694	Gm43648
ENSMUSG00000108976	3.19809	-1.28584	0.0279694	Gm29797
ENSMUSG00000104222	-1.71894	1.01022	0.0280161	Gm7292
ENSMUSG00000043635	-1.5201	3.36011	0.0280595	Adamts3
ENSMUSG00000039496	-1.76172	0.599514	0.0280835	Cdnf
ENSMUSG00000021685	2.03353	-0.0813186	0.0281231	Otp
ENSMUSG00000022144	2.03353	-0.0813186	0.0281231	Gdnf
ENSMUSG00000103825	2.03353	-0.0813186	0.0281231	Gm38178
ENSMUSG00000109021	2.03353	-0.0813186	0.0281231	Gm44812
ENSMUSG00000028599	1.52719	3.23464	0.0281445	Tnfrsf1b
ENSMUSG00000026395	1.51829	3.33592	0.0283056	Ptprc
ENSMUSG00000031101	1.57296	2.27102	0.0284221	Sash3
ENSMUSG00000001750	1.47929	4.68832	0.0285811	Tcirg1
ENSMUSG00000043346	-1.80408	0.522777	0.0287327	Gm6741
ENSMUSG00000083465	-2.22308	-0.30729	0.0287437	Gm11652
ENSMUSG00000102801	-2.22308	-0.30729	0.0287437	Gm37478
ENSMUSG00000108034	-2.22308	-0.30729	0.0287437	Gm43989
ENSMUSG00000033618	-1.49866	3.5337	0.0287998	Map3k13
ENSMUSG00000102555	-1.57778	1.94579	0.0289705	6430511E19Rik
ENSMUSG00000091549	1.5389	2.50823	0.0291674	Gm6548
ENSMUSG00000048922	-2.32563	-0.507574	0.0293231	Cdca2
ENSMUSG00000018570	2.24382	-0.431422	0.0293231	2810408A11Rik
ENSMUSG00000030699	2.24382	-0.431422	0.0293231	Tbx6
ENSMUSG00000075437	2.24382	-0.431422	0.0293231	Gm11681
ENSMUSG00000032334	1.52255	2.88996	0.0294234	Loxl1
ENSMUSG00000010136	1.79897	0.408049	0.0294637	Pifo
ENSMUSG00000104973	1.79897	0.408049	0.0294637	A530041M06Rik
ENSMUSG00000051048	1.52426	2.64906	0.029555	P4ha3
ENSMUSG00000044976	-2.84358	-0.942075	0.0295884	Wdr72
ENSMUSG00000097718	-2.84358	-0.942075	0.0295884	Gm26896
ENSMUSG00000104525	-2.84358	-0.942075	0.0295884	Gm37334
ENSMUSG00000109320	-2.84358	-0.942075	0.0295884	Gm44679
ENSMUSG00000029595	2.72051	-0.895362	0.0295884	Lhx5
ENSMUSG00000102037	2.72051	-0.895362	0.0295884	Bcl2a1a
ENSMUSG00000104145	2.72051	-0.895362	0.0295884	D130019J16Rik
ENSMUSG00000105592	2.72051	-0.895362	0.0295884	Gm42527
ENSMUSG00000029182	2.62186	-0.965027	0.0295884	1700001C02Rik
ENSMUSG00000046814	2.62186	-0.965027	0.0295884	Gchfr
ENSMUSG00000086921	2.62186	-0.965027	0.0295884	Gm13189
ENSMUSG00000101006	2.62186	-0.965027	0.0295884	Gm28299
ENSMUSG00000103207	2.62186	-0.965027	0.0295884	Gm9874
ENSMUSG00000105637	2.62186	-0.965027	0.0295884	Gm42480
ENSMUSG00000113581	2.62186	-0.965027	0.0295884	AL591207.3
ENSMUSG00000065637	-2.47938	-0.739999	0.0297218	Gm26397
ENSMUSG00000087115	-2.47938	-0.739999	0.0297218	Pcsk2os2
ENSMUSG00000097267	-2.47938	-0.739999	0.0297218	1700109K24Rik
ENSMUSG00000026228	2.424	-0.644737	0.0297218	Htr2b
ENSMUSG00000057132	2.424	-0.644737	0.0297218	Rpgrip1
ENSMUSG00000037395	-1.54842	2.33952	0.0297317	Rcor3
ENSMUSG00000103482	1.81916	0.771453	0.029826	Gm37999
ENSMUSG00000024087	1.4988	3.32164	0.0299	Cyp1b1
ENSMUSG00000060989	-1.5188	2.90297	0.0299546	Gm11847
ENSMUSG00000028581	1.45433	6.15372	0.0299809	Laptm5
ENSMUSG00000059049	-1.55428	2.19791	0.0301167	Frem1
ENSMUSG00000035208	1.5693	2.16914	0.0304454	Slfn8
ENSMUSG00000050777	1.73568	0.99026	0.0305515	Tmem37
ENSMUSG00000053063	1.73568	0.99026	0.0305515	Clec12a
ENSMUSG00000097103	1.84451	0.682956	0.0305765	Gm2885
ENSMUSG00000015950	1.46951	3.99364	0.030625	Ncf1
ENSMUSG00000027175	-1.47195	3.74334	0.0308031	Tcp11l1
ENSMUSG00000044468	1.53107	2.67781	0.0308075	Fam46c
ENSMUSG00000023249	1.50068	3.2311	0.0308648	Parp3
ENSMUSG00000066197	-1.67051	1.18681	0.0310613	Gpr139
ENSMUSG00000012819	1.86962	0.168015	0.0312329	Cdh23
ENSMUSG00000046031	1.86962	0.168015	0.0312329	Fam26f
ENSMUSG00000028226	-1.46641	4.14171	0.0314534	Mmp16
ENSMUSG00000025078	-1.48827	3.11888	0.0315318	Nhlrc2
ENSMUSG00000033777	1.52338	2.67218	0.0316917	Tlr13
ENSMUSG00000064215	1.44289	5.24047	0.0317244	Ifi27
ENSMUSG00000042677	1.686	1.11406	0.0317427	Zc3h12a
ENSMUSG00000024677	1.58158	1.64581	0.0319427	Ms4a6b
ENSMUSG00000028072	1.76963	0.834689	0.0320826	Ntrk1
ENSMUSG00000029419	-1.47136	3.59426	0.0321066	Gm996
ENSMUSG00000037112	-1.46949	3.47648	0.0321573	Sik2
ENSMUSG00000113529	-2.04213	-0.0124643	0.0323089	AC159649.3
ENSMUSG00000063628	1.91781	0.0310712	0.0323089	Gm7665
ENSMUSG00000038665	-1.45121	4.28264	0.0326604	Dgki
ENSMUSG00000002325	1.45172	4.2555	0.0327469	Irf9
ENSMUSG00000031822	-1.44405	4.33797	0.0327931	Gse1
ENSMUSG00000068220	1.44039	4.63694	0.0328567	Lgals1
ENSMUSG00000095332	-1.53968	2.05894	0.0329217	Gm9821
ENSMUSG00000037386	-1.42903	5.74211	0.0329316	Rims2
ENSMUSG00000050708	1.4223	7.2642	0.0330672	Ftl1
ENSMUSG00000075602	1.44116	4.47209	0.0331347	Ly6a
ENSMUSG00000067212	1.4399	4.61324	0.0331754	H2-T23
ENSMUSG00000072872	-1.45575	3.8936	0.0331883	Rybp
ENSMUSG00000097268	-1.90841	0.355871	0.0334902	Gm26805
ENSMUSG00000031504	1.76063	0.380463	0.0334902	Rab20
ENSMUSG00000108057	1.76063	0.380463	0.0334902	Gm44234
ENSMUSG00000110404	1.76063	0.380463	0.0334902	Rnf223
ENSMUSG00000087034	-2.09102	-0.173751	0.0335404	Cbfa2t2-ps1
ENSMUSG00000097723	-2.09102	-0.173751	0.0335404	Gm26848
ENSMUSG00000087307	1.97935	-0.120314	0.0335404	Gm12925
ENSMUSG00000103563	1.97935	-0.120314	0.0335404	8030445P17Rik
ENSMUSG00000047146	-1.46958	3.36308	0.0335926	Tet1
ENSMUSG00000035431	-1.46619	3.39944	0.0335936	Sstr1
ENSMUSG00000089768	1.81357	0.660236	0.0340197	Tmsb15b1
ENSMUSG00000054404	1.45522	3.40394	0.034175	Slfn5
ENSMUSG00000022262	-1.51674	2.31645	0.0342877	Dnah5
ENSMUSG00000025534	1.42545	4.83077	0.0346108	Gusb
ENSMUSG00000001998	-1.45755	3.28723	0.0346407	Ap4e1
ENSMUSG00000003526	-5.8904	-1.80847	0.0347826	Prodh
ENSMUSG00000067882	-5.8904	-1.80847	0.0347826	Casp16-ps
ENSMUSG00000071586	-5.8904	-1.80847	0.0347826	Gm10337
ENSMUSG00000080180	-5.8904	-1.80847	0.0347826	Gm17235
ENSMUSG00000085197	-5.8904	-1.80847	0.0347826	1700125H03Rik
ENSMUSG00000085211	-5.8904	-1.80847	0.0347826	B430219N15Rik
ENSMUSG00000085664	-5.8904	-1.80847	0.0347826	Atxn7l1os2
ENSMUSG00000088506	-5.8904	-1.80847	0.0347826	Gm24409
ENSMUSG00000088990	-5.8904	-1.80847	0.0347826	Gm22767
ENSMUSG00000090036	-5.8904	-1.80847	0.0347826	Gm15900
ENSMUSG00000097185	-5.8904	-1.80847	0.0347826	Gm26596
ENSMUSG00000100671	-5.8904	-1.80847	0.0347826	Gm28322
ENSMUSG00000102820	-5.8904	-1.80847	0.0347826	Gm38353
ENSMUSG00000105179	-5.8904	-1.80847	0.0347826	Gm42866
ENSMUSG00000106043	-5.8904	-1.80847	0.0347826	Gm42968
ENSMUSG00000108080	-5.8904	-1.80847	0.0347826	Gm10209
ENSMUSG00000109337	-5.8904	-1.80847	0.0347826	Gm45047
ENSMUSG00000109351	-5.8904	-1.80847	0.0347826	Gm44632
ENSMUSG00000112969	-5.8904	-1.80847	0.0347826	AC156560.1
ENSMUSG00000113978	-5.8904	-1.80847	0.0347826	AC126673.3
ENSMUSG00000014198	5.77766	-1.82422	0.0347826	Zfp385c
ENSMUSG00000030165	5.77766	-1.82422	0.0347826	Klrd1
ENSMUSG00000041644	5.77766	-1.82422	0.0347826	Slc5a12
ENSMUSG00000048852	5.77766	-1.82422	0.0347826	Gm12185
ENSMUSG00000051582	5.77766	-1.82422	0.0347826	Otud6a
ENSMUSG00000062007	5.77766	-1.82422	0.0347826	Hsh2d
ENSMUSG00000067577	5.77766	-1.82422	0.0347826	A430093F15Rik
ENSMUSG00000072109	5.77766	-1.82422	0.0347826	A530040E14Rik
ENSMUSG00000075272	5.77766	-1.82422	0.0347826	Ttc30a2
ENSMUSG00000075277	5.77766	-1.82422	0.0347826	Haglr
ENSMUSG00000078173	5.77766	-1.82422	0.0347826	Lenep
ENSMUSG00000083270	5.77766	-1.82422	0.0347826	Gm13498
ENSMUSG00000084132	5.77766	-1.82422	0.0347826	Gm15982
ENSMUSG00000085006	5.77766	-1.82422	0.0347826	BC021767
ENSMUSG00000085078	5.77766	-1.82422	0.0347826	C030013C21Rik
ENSMUSG00000085496	5.77766	-1.82422	0.0347826	4930517E11Rik
ENSMUSG00000086365	5.77766	-1.82422	0.0347826	4930593C16Rik
ENSMUSG00000087518	5.77766	-1.82422	0.0347826	Gm13561
ENSMUSG00000088819	5.77766	-1.82422	0.0347826	Gm22388
ENSMUSG00000089828	5.77766	-1.82422	0.0347826	Gm16300
ENSMUSG00000093383	5.77766	-1.82422	0.0347826	Gm20642
ENSMUSG00000094281	5.77766	-1.82422	0.0347826	Gm8034
ENSMUSG00000095298	5.77766	-1.82422	0.0347826	Gm12407
ENSMUSG00000101964	5.77766	-1.82422	0.0347826	Gm28693
ENSMUSG00000102665	5.77766	-1.82422	0.0347826	Gm38379
ENSMUSG00000102798	5.77766	-1.82422	0.0347826	Gm37271
ENSMUSG00000106157	5.77766	-1.82422	0.0347826	4930555A03Rik
ENSMUSG00000109010	5.77766	-1.82422	0.0347826	Gm45027
ENSMUSG00000109753	5.77766	-1.82422	0.0347826	Gm45633
ENSMUSG00000109893	5.77766	-1.82422	0.0347826	Gm9655
ENSMUSG00000111232	5.77766	-1.82422	0.0347826	AC113291.3
ENSMUSG00000112459	5.77766	-1.82422	0.0347826	AC124742.1
ENSMUSG00000113669	5.77766	-1.82422	0.0347826	AC163354.1
ENSMUSG00000114048	5.77766	-1.82422	0.0347826	AC156798.2
ENSMUSG00000029915	1.52094	1.91241	0.0349434	Clec5a
ENSMUSG00000102780	-2.15633	-0.35524	0.034945	Gm38253
ENSMUSG00000025058	2.0608	-0.289554	0.034945	5430427O19Rik
ENSMUSG00000071724	2.0608	-0.289554	0.034945	Smpd5
ENSMUSG00000112547	2.0608	-0.289554	0.034945	AC164550.2
ENSMUSG00000075592	-1.58279	1.66395	0.0350819	Nynrin
ENSMUSG00000081157	1.84079	0.564375	0.0351931	Gm13552
ENSMUSG00000091625	1.84079	0.564375	0.0351931	Lsm5
ENSMUSG00000113852	-1.44513	3.50648	0.0352387	AC159193.5
ENSMUSG00000108880	1.52368	2.16967	0.0352455	Gm44560
ENSMUSG00000022548	1.40129	8.41561	0.0354341	Apod
ENSMUSG00000103037	-1.49307	2.35373	0.0358897	Pcdhgb1
ENSMUSG00000025877	1.48677	2.41602	0.0362183	Hk3
ENSMUSG00000106464	-1.6233	1.15263	0.0362316	C130083M11Rik
ENSMUSG00000086098	-1.95543	0.0973685	0.0362528	Gm14291
ENSMUSG00000093880	-1.95543	0.0973685	0.0362528	Tmem181c-ps
ENSMUSG00000026387	1.824	0.135329	0.0362528	Sctr
ENSMUSG00000045053	-2.24813	-0.562719	0.0365207	Kcng3
ENSMUSG00000101439	-2.24813	-0.562719	0.0365207	Gm336
ENSMUSG00000059901	2.17387	-0.481433	0.0365207	Adamts14
ENSMUSG00000085980	2.17387	-0.481433	0.0365207	Gm12408
ENSMUSG00000104625	2.17387	-0.481433	0.0365207	Gm42448
ENSMUSG00000107707	2.17387	-0.481433	0.0365207	Gm44286
ENSMUSG00000025473	1.47717	2.46332	0.0365275	Adam8
ENSMUSG00000085269	-1.85249	0.441733	0.0365433	Gm15777
ENSMUSG00000039652	-1.40214	5.38139	0.0367505	Cpeb3
ENSMUSG00000034563	-1.46015	2.68349	0.036795	Ccpg1
ENSMUSG00000027230	1.46821	2.50911	0.0368188	Creb3l1
ENSMUSG00000031146	1.52559	1.79081	0.0368415	Plp2
ENSMUSG00000097440	-1.6194	1.08271	0.0372749	Gm6277
ENSMUSG00000059237	-1.54132	1.84334	0.0372988	Ppp1r2-ps4
ENSMUSG00000009687	1.40141	4.63162	0.0376633	Fxyd5
ENSMUSG00000024538	1.46844	2.67861	0.0378333	Ppic
ENSMUSG00000021485	1.78195	0.637148	0.0378812	Mxd3
ENSMUSG00000105942	1.78195	0.637148	0.0378812	Gm43175
ENSMUSG00000053198	-1.65583	0.623442	0.0378812	Prx
ENSMUSG00000002228	1.86741	-0.0049429	0.0380057	Ppm1j
ENSMUSG00000055333	-1.86673	0.325644	0.038112	Fat2
ENSMUSG00000086539	-1.86673	0.325644	0.038112	Gm16759
ENSMUSG00000106229	1.72124	0.352331	0.038112	Gm19409
ENSMUSG00000086638	-2.38698	-0.80489	0.0381992	4930405A21Rik
ENSMUSG00000092571	-2.38698	-0.80489	0.0381992	Gm4134
ENSMUSG00000054435	2.34215	-0.702966	0.0381992	Gimap4
ENSMUSG00000098318	2.34215	-0.702966	0.0381992	Lockd
ENSMUSG00000107136	2.34215	-0.702966	0.0381992	Gm42466
ENSMUSG00000109239	2.34215	-0.702966	0.0381992	Gm45176
ENSMUSG00000030341	1.40335	4.40519	0.0382806	Tnfrsf1a
ENSMUSG00000007041	1.39935	4.46112	0.0384057	Clic1
ENSMUSG00000025491	1.51583	2.06007	0.0384457	Ifitm1
ENSMUSG00000042473	-1.44744	2.69507	0.0384705	Tbc1d8b
ENSMUSG00000031375	1.38908	5.16278	0.0386161	Bgn
ENSMUSG00000104148	-1.63039	0.785844	0.0389199	Pcdha2
ENSMUSG00000027078	1.428	3.25525	0.0390178	Ube2l6
ENSMUSG00000057596	1.51525	1.64652	0.0391952	Trim30d
ENSMUSG00000028037	1.80694	0.539674	0.0394505	Ifi44
ENSMUSG00000108077	1.80694	0.539674	0.0394505	6330415B21Rik
ENSMUSG00000071550	-1.47339	2.28511	0.0395976	Cfap44
ENSMUSG00000060808	-2.73761	-1.01688	0.0396963	B9d1os
ENSMUSG00000073906	-2.73761	-1.01688	0.0396963	Olfr692
ENSMUSG00000102929	-2.73761	-1.01688	0.0396963	Gm37154
ENSMUSG00000107749	-2.73761	-1.01688	0.0396963	Gm44321
ENSMUSG00000112163	-2.73761	-1.01688	0.0396963	AC158606.2
ENSMUSG00000113637	-2.73761	-1.01688	0.0396963	AC156572.1
ENSMUSG00000030149	2.51596	-1.03828	0.0396963	Klrk1
ENSMUSG00000030859	2.51596	-1.03828	0.0396963	Fam24a
ENSMUSG00000048534	2.51596	-1.03828	0.0396963	Jaml
ENSMUSG00000096001	2.51596	-1.03828	0.0396963	2610528A11Rik
ENSMUSG00000103038	2.51596	-1.03828	0.0396963	Gm37124
ENSMUSG00000056529	1.50566	1.97903	0.0398215	Ptafr
ENSMUSG00000080797	-3.2776	-1.35935	0.0399705	Gm15760
ENSMUSG00000096932	-3.2776	-1.35935	0.0399705	5033403F01Rik
ENSMUSG00000102581	-3.2776	-1.35935	0.0399705	Gm37443
ENSMUSG00000110993	-3.2776	-1.35935	0.0399705	AC105958.1
ENSMUSG00000112905	-3.2776	-1.35935	0.0399705	AC117199.1
ENSMUSG00000030468	3.06227	-1.37813	0.0399705	Siglecg
ENSMUSG00000036185	3.06227	-1.37813	0.0399705	Sapcd1
ENSMUSG00000051452	3.06227	-1.37813	0.0399705	Gm11437
ENSMUSG00000061815	3.06227	-1.37813	0.0399705	Rufy4
ENSMUSG00000083962	3.06227	-1.37813	0.0399705	Gm15707
ENSMUSG00000086925	3.06227	-1.37813	0.0399705	Gm6286
ENSMUSG00000090429	3.06227	-1.37813	0.0399705	Gm17271
ENSMUSG00000096506	3.06227	-1.37813	0.0399705	CR974586.5
ENSMUSG00000102571	3.06227	-1.37813	0.0399705	Gm37967
ENSMUSG00000105107	3.06227	-1.37813	0.0399705	Gm43412
ENSMUSG00000106057	3.06227	-1.37813	0.0399705	Gm43560
ENSMUSG00000097140	-2.02994	-0.217432	0.0400936	Gm26779
ENSMUSG00000097692	-2.02994	-0.217432	0.0400936	A230060F14Rik
ENSMUSG00000112630	1.92305	-0.160409	0.0400936	AC153547.1
ENSMUSG00000106448	1.56617	1.36286	0.0402726	Gm43486
ENSMUSG00000024477	-1.43503	2.74666	0.0403421	Pggt1b
ENSMUSG00000026126	1.46776	2.22612	0.040848	Ptpn18
ENSMUSG00000020437	1.67091	0.855859	0.0412252	Myo1g
ENSMUSG00000008540	1.39221	3.65475	0.0413474	Mgst1
ENSMUSG00000044827	1.57036	1.30478	0.0414441	Tlr1
ENSMUSG00000021823	-1.38439	4.03576	0.0415965	Vcl
ENSMUSG00000004815	-1.38125	4.23201	0.0417937	Dgkq
ENSMUSG00000109162	1.62382	0.991237	0.0418372	2900027M19Rik
ENSMUSG00000060063	1.43225	2.76229	0.0420384	Alox5ap
ENSMUSG00000041771	-1.37509	4.31423	0.0420439	Slc24a4
ENSMUSG00000060591	1.39704	3.51766	0.0421749	Ifitm2
ENSMUSG00000049252	-1.3609	5.32322	0.0423121	Lrp1b
ENSMUSG00000017737	1.58546	1.11498	0.042332	Mmp9
ENSMUSG00000056313	1.58546	1.11498	0.042332	1810011O10Rik
ENSMUSG00000058173	1.58546	1.11498	0.042332	Smco4
ENSMUSG00000085549	-2.08635	-0.404811	0.042606	1700047F07Rik
ENSMUSG00000074071	1.99703	-0.33477	0.042606	Fam169b
ENSMUSG00000085251	1.99703	-0.33477	0.042606	Gm12326
ENSMUSG00000086691	1.99703	-0.33477	0.042606	Gm15432
ENSMUSG00000028407	1.4982	1.68134	0.0427432	Toporsos
ENSMUSG00000107512	1.52229	1.44621	0.0433674	Gm44433
ENSMUSG00000001496	1.68075	0.323632	0.0434223	Nkx2-1
ENSMUSG00000090164	1.63283	0.915586	0.0434367	BC035044
ENSMUSG00000091476	-1.56798	1.04596	0.0438491	Gm16432
ENSMUSG00000020077	1.37305	3.65211	0.0441093	Srgn
ENSMUSG00000107021	1.46687	1.79147	0.0441767	Gm42853
ENSMUSG00000054150	-1.65243	0.521571	0.0442626	Syne3
ENSMUSG00000019539	1.37756	3.54012	0.0445971	Rcn3
ENSMUSG00000031722	1.81519	-0.0418928	0.0447917	Hp
ENSMUSG00000086468	1.81519	-0.0418928	0.0447917	Etaa1os
ENSMUSG00000031662	1.46677	1.74856	0.0452526	Snx20
ENSMUSG00000073599	1.46723	1.95137	0.0455163	Ecscr
ENSMUSG00000039899	1.39933	2.82085	0.0455473	Fgl2
ENSMUSG00000071640	-2.16623	-0.620022	0.0456519	Stxbp3-ps
ENSMUSG00000087252	-2.16623	-0.620022	0.0456519	Gm14379
ENSMUSG00000103039	-2.16623	-0.620022	0.0456519	Gm37123
ENSMUSG00000021176	2.10036	-0.533268	0.0456519	Efcab11
ENSMUSG00000045288	2.10036	-0.533268	0.0456519	Ush1g
ENSMUSG00000081967	2.10036	-0.533268	0.0456519	Gm14017
ENSMUSG00000091288	2.10036	-0.533268	0.0456519	Gm17075
ENSMUSG00000108847	2.10036	-0.533268	0.0456519	B830042I05Rik
ENSMUSG00000112448	2.10036	-0.533268	0.0456519	AC130661.1
ENSMUSG00000112576	2.10036	-0.533268	0.0456519	AC121805.2
ENSMUSG00000026649	1.5536	1.22893	0.0459597	Cfap126
ENSMUSG00000078864	-1.54004	1.21844	0.0459597	Gm14322
ENSMUSG00000110669	-1.83678	0.165751	0.0459806	Gm10060
ENSMUSG00000031074	1.70207	0.201318	0.0459806	Fgf3
ENSMUSG00000031736	1.70207	0.201318	0.0459806	Crnde
ENSMUSG00000092540	1.70207	0.201318	0.0459806	Gm8738
ENSMUSG00000056427	-1.34343	4.60435	0.046143	Slit3
ENSMUSG00000079224	-1.77259	0.384214	0.046668	Gm6565
ENSMUSG00000086292	-1.77259	0.384214	0.046668	Gm16052
ENSMUSG00000112110	-1.64846	0.411996	0.046668	AC158605.1
ENSMUSG00000109321	-1.39094	2.73471	0.0466976	A330076H08Rik
ENSMUSG00000033730	-1.3423	4.50104	0.0468424	Egr3
ENSMUSG00000022831	1.3588	3.56224	0.047048	Hcls1
ENSMUSG00000060985	-1.58389	0.572811	0.0470814	Tdrd5
ENSMUSG00000034786	1.41039	2.3611	0.0474594	Gpsm3
ENSMUSG00000070823	-1.36706	3.32804	0.0475289	Gm1043
ENSMUSG00000103378	-1.54156	1.02723	0.0475904	Gm37176
ENSMUSG00000016496	1.45044	1.64723	0.047676	Cd274
ENSMUSG00000106446	1.45044	1.64723	0.047676	Gm42970
ENSMUSG00000056004	-1.32219	5.61232	0.0480034	9330182L06Rik
ENSMUSG00000086465	-1.96615	-0.262457	0.0480368	Gm16049
ENSMUSG00000032436	1.39912	2.32518	0.0482998	Cmtm7
ENSMUSG00000019929	1.3169	5.73423	0.048776	Dcn
ENSMUSG00000031111	1.35868	3.20554	0.0489852	Igsf1
ENSMUSG00000065509	-1.85278	0.024113	0.0490758	Mir421
ENSMUSG00000051455	-2.28827	-0.87279	0.0493358	Meioc
ENSMUSG00000069893	-2.28827	-0.87279	0.0493358	9930111J21Rik1
ENSMUSG00000083512	-2.28827	-0.87279	0.0493358	Gm12749
ENSMUSG00000084371	-2.28827	-0.87279	0.0493358	Gm14113
ENSMUSG00000004709	2.25537	-0.76368	0.0493358	Cd244
ENSMUSG00000006313	2.25537	-0.76368	0.0493358	Upk1a
ENSMUSG00000052730	2.25537	-0.76368	0.0493358	Gm5111
ENSMUSG00000081111	2.25537	-0.76368	0.0493358	Gm5913
ENSMUSG00000081517	2.25537	-0.76368	0.0493358	Gm16204
ENSMUSG00000082762	2.25537	-0.76368	0.0493358	Gm12366
ENSMUSG00000105740	2.25537	-0.76368	0.0493358	Gm42685
ENSMUSG00000087528	-1.37785	2.60352	0.0494475	9830144P21Rik
ENSMUSG00000106469	1.63908	0.294342	0.0495298	C030015E24Rik
ENSMUSG00000091243	-1.54361	0.806861	0.0497053	Vgll3
ENSMUSG00000091272	-1.55718	0.64697	0.0497416	Gm17641
ENSMUSG00000029219	1.44103	1.93263	0.0497905	Slc10a4
ENSMUSG00000039841	-1.35445	2.97484	0.0499341	Zfp800

## Sheet: Supplementary Table S6
Supplementary Table S6 DEGs at d28 post-stoke
Gene ID	logFC	logCPM	PValue	GeneSymbol
ENSMUSG00000002831	3.85742	3.74935	4.72703e-07	Plin4
ENSMUSG00000078899	-8.43659	0.229589	1.71836e-06	Gm4631
ENSMUSG00000024164	3.79236	2.05334	5.4519e-06	C3
ENSMUSG00000015854	5.1559	0.281993	1.59279e-05	Cd5l
ENSMUSG00000067571	7.69072	-0.371393	5.79138e-05	Ms4a15
ENSMUSG00000037727	3.86067	0.50019	8.52291e-05	Avp
ENSMUSG00000030789	3.80194	0.449428	0.00011434	Itgax
ENSMUSG00000096596	-3.50983	0.929532	0.000119357	Gm10591
ENSMUSG00000040170	2.93768	2.03289	0.000162754	Fmo2
ENSMUSG00000029816	2.67861	2.97703	0.000245916	Gpnmb
ENSMUSG00000027301	7.33014	-0.677754	0.000290613	Oxt
ENSMUSG00000019787	4.39988	-0.36934	0.000488131	Trdn
ENSMUSG00000026822	3.20861	0.315616	0.000727001	Lcn2
ENSMUSG00000079293	2.75539	1.00719	0.00128742	Clec7a
ENSMUSG00000001023	6.94062	-0.99577	0.00140897	S100a5
ENSMUSG00000106463	6.94062	-0.99577	0.00140897	Mir1291
ENSMUSG00000050335	2.72644	0.648155	0.00143305	Lgals3
ENSMUSG00000036131	2.59699	1.26619	0.00151628	Frmd7
ENSMUSG00000009545	4.09348	-0.619678	0.00174368	Kcnq1
ENSMUSG00000026308	4.09348	-0.619678	0.00174368	Klhl30
ENSMUSG00000023267	2.98696	0.1341	0.00194758	Gabrr2
ENSMUSG00000028238	6.8483	-1.06891	0.00199604	Atp6v0d2
ENSMUSG00000040522	6.8483	-1.06891	0.00199604	Tlr8
ENSMUSG00000032446	2.71857	0.819059	0.0020415	Eomes
ENSMUSG00000060550	6.74965	-1.14602	0.00286389	H2-Q7
ENSMUSG00000029371	3.30258	-0.462135	0.00356754	Cxcl5
ENSMUSG00000112023	3.30258	-0.462135	0.00356754	Lilr4b
ENSMUSG00000102600	-2.79204	0.0843334	0.00402553	Gm37266
ENSMUSG00000021803	2.01764	3.30209	0.00419973	Cdhr1
ENSMUSG00000033383	2.28485	1.22387	0.00454532	Rtp1
ENSMUSG00000112663	2.92074	-0.276386	0.00472911	AC166936.1
ENSMUSG00000105843	1.95134	3.41736	0.0051842	Gm42644
ENSMUSG00000053395	2.07526	1.85702	0.00529952	Cacng8
ENSMUSG00000037868	1.97107	2.95817	0.00533933	Egr2
ENSMUSG00000021886	3.79074	-0.85756	0.00547934	Gpr65
ENSMUSG00000069516	1.89274	4.78122	0.00561223	Lyz2
ENSMUSG00000054622	-6.54978	-1.37698	0.00614931	D730045B01Rik
ENSMUSG00000069588	-6.54978	-1.37698	0.00614931	Gm11733
ENSMUSG00000096962	-6.54978	-1.37698	0.00614931	Gm26622
ENSMUSG00000050370	6.5295	-1.31407	0.00614931	Ch25h
ENSMUSG00000077711	6.40538	-1.40619	0.00614931	AF357399
ENSMUSG00000079711	6.40538	-1.40619	0.00614931	Smok4a
ENSMUSG00000068129	2.5041	0.0356371	0.00666491	Cst7
ENSMUSG00000102457	-3.78756	-1.03426	0.00744743	Gm38342
ENSMUSG00000079224	-2.44603	0.249883	0.0081583	Gm6565
ENSMUSG00000021250	1.78568	4.51476	0.00898907	Fos
ENSMUSG00000104708	-6.41381	-1.47766	0.00922396	Gm42503
ENSMUSG00000028280	6.26958	-1.5047	0.00922396	Gabrr1
ENSMUSG00000028640	6.26958	-1.5047	0.00922396	Tfap2c
ENSMUSG00000028736	6.26958	-1.5047	0.00922396	Pax7
ENSMUSG00000082292	6.26958	-1.5047	0.00922396	Gm12250
ENSMUSG00000108513	3.02867	-0.673275	0.00977491	Gm30075
ENSMUSG00000030865	-2.05636	0.878324	0.00997463	Chp2
ENSMUSG00000094800	3.61164	-0.993346	0.0102151	Gm9780
ENSMUSG00000001496	2.16266	0.674724	0.011446	Nkx2-1
ENSMUSG00000002847	2.13744	0.782586	0.0118119	Pla1a
ENSMUSG00000005883	2.24665	0.0716126	0.0120652	Spo11
ENSMUSG00000045392	2.95121	-0.731365	0.0127669	Olfr1033
ENSMUSG00000069236	-6.26369	-1.58576	0.0140787	Gm7251
ENSMUSG00000090861	-6.26369	-1.58576	0.0140787	Arf4os
ENSMUSG00000102531	-6.26369	-1.58576	0.0140787	1110002O04Rik
ENSMUSG00000102715	-6.26369	-1.58576	0.0140787	Gm6209
ENSMUSG00000111953	-6.26369	-1.58576	0.0140787	AC153555.1
ENSMUSG00000000244	6.11965	-1.61056	0.0140787	Tspan32
ENSMUSG00000026832	6.11965	-1.61056	0.0140787	Cytip
ENSMUSG00000085423	6.11965	-1.61056	0.0140787	Gm15735
ENSMUSG00000094281	6.11965	-1.61056	0.0140787	Gm8034
ENSMUSG00000104572	6.11965	-1.61056	0.0140787	Fbxw23
ENSMUSG00000024903	3.513	-1.06644	0.0141459	Lao1
ENSMUSG00000038840	3.513	-1.06644	0.0141459	Birc7
ENSMUSG00000021337	2.40462	-0.318089	0.0155141	Scgn
ENSMUSG00000111504	-2.97255	-0.890314	0.0167826	AC140409.3
ENSMUSG00000093772	2.86937	-0.791937	0.0167826	4931403E22Rik
ENSMUSG00000105592	2.86937	-0.791937	0.0167826	Gm42527
ENSMUSG00000022144	2.15394	0.00242524	0.0168101	Gdnf
ENSMUSG00000088119	-2.67867	-0.637324	0.0182584	Gm24060
ENSMUSG00000026500	2.5444	-0.561606	0.0182584	Cox20
ENSMUSG00000087539	2.5444	-0.561606	0.0182584	Gm13584
ENSMUSG00000026502	2.34356	-0.363181	0.0191124	Desi2
ENSMUSG00000022602	1.56724	7.13549	0.0193364	Arc
ENSMUSG00000085391	2.2059	-0.188885	0.019615	Gm16150
ENSMUSG00000018479	3.40711	-1.14351	0.0197869	1700125H20Rik
ENSMUSG00000092622	3.40711	-1.14351	0.0197869	Khdc3
ENSMUSG00000024871	1.69199	2.07183	0.0199649	Doc2g
ENSMUSG00000097075	1.93094	0.742329	0.0201164	D830044I16Rik
ENSMUSG00000091272	-1.90709	0.557466	0.0201887	Gm17641
ENSMUSG00000045534	1.62992	2.96322	0.0204144	Kcna5
ENSMUSG00000021999	-6.09611	-1.70246	0.0219002	Cpb2
ENSMUSG00000087083	-6.09611	-1.70246	0.0219002	Gm15083
ENSMUSG00000111577	-6.09611	-1.70246	0.0219002	AC124778.3
ENSMUSG00000114083	-6.09611	-1.70246	0.0219002	AC155270.1
ENSMUSG00000020191	5.95232	-1.72493	0.0219002	4930415F15Rik
ENSMUSG00000021213	5.95232	-1.72493	0.0219002	Akr1c13
ENSMUSG00000043501	5.95232	-1.72493	0.0219002	Lgals2
ENSMUSG00000098755	5.95232	-1.72493	0.0219002	Gm27651
ENSMUSG00000028072	1.87064	0.904459	0.0219721	Ntrk1
ENSMUSG00000024845	2.08563	0.322122	0.0230912	Tmem134
ENSMUSG00000055333	-1.89777	0.307467	0.0230912	Fat2
ENSMUSG00000006313	2.4709	-0.615264	0.023239	Upk1a
ENSMUSG00000063975	2.4709	-0.615264	0.023239	Slco1a5
ENSMUSG00000051054	-2.31769	-0.279541	0.0237107	1700014D04Rik
ENSMUSG00000020905	-1.6278	1.82742	0.0258833	Usp43
ENSMUSG00000101799	-3.44294	-1.2854	0.0279694	9330175M20Rik
ENSMUSG00000104427	-3.44294	-1.2854	0.0279694	Gm38368
ENSMUSG00000109787	-3.44294	-1.2854	0.0279694	Gm45286
ENSMUSG00000113335	-3.44294	-1.2854	0.0279694	AC166349.1
ENSMUSG00000026809	3.16872	-1.31148	0.0279694	Spaca9
ENSMUSG00000111971	1.75335	0.998153	0.0280161	AC158232.1
ENSMUSG00000027199	-1.70302	1.23489	0.0282898	Gatm
ENSMUSG00000033752	-2.35634	-0.526726	0.0293231	Mnd1
ENSMUSG00000022218	2.2131	-0.45791	0.0293231	Tgm1
ENSMUSG00000087075	1.95539	0.379271	0.0294637	A230065H16Rik
ENSMUSG00000093908	1.95539	0.379271	0.0294637	Gm5784
ENSMUSG00000064281	-2.76784	-1.03675	0.0295884	Rpl19-ps1
ENSMUSG00000109341	-2.76784	-1.03675	0.0295884	Gm44556
ENSMUSG00000001444	2.69027	-0.921443	0.0295884	Tbx21
ENSMUSG00000098428	2.69027	-0.921443	0.0295884	Gm2260
ENSMUSG00000085263	2.39344	-0.671035	0.0297218	1700125G02Rik
ENSMUSG00000073418	1.45518	5.54142	0.0301237	C4b
ENSMUSG00000012819	2.0079	0.264299	0.0302912	Cdh23
ENSMUSG00000024175	1.84278	0.561057	0.0314237	Tekt4
ENSMUSG00000024610	1.51223	2.56046	0.0328615	Cd74
ENSMUSG00000096225	1.75899	0.722445	0.0329911	Lhx8
ENSMUSG00000001349	1.94845	-0.146987	0.0335404	Cnn1
ENSMUSG00000003526	-5.90647	-1.82927	0.0347826	Prodh
ENSMUSG00000018919	-5.90647	-1.82927	0.0347826	Tm4sf5
ENSMUSG00000071036	-5.90647	-1.82927	0.0347826	Gm10309
ENSMUSG00000090891	-5.90647	-1.82927	0.0347826	D6Ertd527e
ENSMUSG00000097740	-5.90647	-1.82927	0.0347826	E030044B06Rik
ENSMUSG00000098029	-5.90647	-1.82927	0.0347826	Gm7745
ENSMUSG00000100671	-5.90647	-1.82927	0.0347826	Gm28322
ENSMUSG00000102243	-5.90647	-1.82927	0.0347826	Gm37718
ENSMUSG00000102820	-5.90647	-1.82927	0.0347826	Gm38353
ENSMUSG00000105279	-5.90647	-1.82927	0.0347826	Gm6260
ENSMUSG00000020907	5.763	-1.84931	0.0347826	Rcvrn
ENSMUSG00000021239	5.763	-1.84931	0.0347826	Vsx2
ENSMUSG00000028635	5.763	-1.84931	0.0347826	Edn2
ENSMUSG00000031173	5.763	-1.84931	0.0347826	Otc
ENSMUSG00000049723	5.763	-1.84931	0.0347826	Mmp12
ENSMUSG00000082377	5.763	-1.84931	0.0347826	Gm14415
ENSMUSG00000083305	5.763	-1.84931	0.0347826	Gm13315
ENSMUSG00000086206	5.763	-1.84931	0.0347826	Gm13783
ENSMUSG00000092268	5.763	-1.84931	0.0347826	Gm20540
ENSMUSG00000093383	5.763	-1.84931	0.0347826	Gm20642
ENSMUSG00000097497	5.763	-1.84931	0.0347826	Gm26652
ENSMUSG00000098950	5.763	-1.84931	0.0347826	Gm28036
ENSMUSG00000099190	5.763	-1.84931	0.0347826	Gm27188
ENSMUSG00000102665	5.763	-1.84931	0.0347826	Gm38379
ENSMUSG00000104066	5.763	-1.84931	0.0347826	Gm37955
ENSMUSG00000108194	5.763	-1.84931	0.0347826	1700097M23Rik
ENSMUSG00000108455	5.763	-1.84931	0.0347826	Gm44745
ENSMUSG00000113922	5.763	-1.84931	0.0347826	AC131743.5
ENSMUSG00000026039	-2.18715	-0.37428	0.034945	Sgol2a
ENSMUSG00000034774	2.02997	-0.316063	0.034945	Dsg1c
ENSMUSG00000036480	2.02997	-0.316063	0.034945	Prss56
ENSMUSG00000093507	2.02997	-0.316063	0.034945	Gm20627
ENSMUSG00000015340	1.71057	0.786626	0.0353248	Cybb
ENSMUSG00000093880	-1.81908	0.112591	0.0362528	Tmem181c-ps
ENSMUSG00000051079	2.14315	-0.507761	0.0365207	Rgs13
ENSMUSG00000042282	1.84167	0.434261	0.0365433	Gucy2f
ENSMUSG00000105469	-1.72004	0.422154	0.0365433	A930036I15Rik
ENSMUSG00000108778	1.83646	-0.0316284	0.0380057	Gm44670
ENSMUSG00000109857	1.83646	-0.0316284	0.0380057	Gm45563
ENSMUSG00000097033	1.87971	0.323748	0.038112	Gm26819
ENSMUSG00000050107	-2.41752	-0.824592	0.0381992	Gsg2
ENSMUSG00000070574	-2.41752	-0.824592	0.0381992	2310016G11Rik
ENSMUSG00000089026	-2.41752	-0.824592	0.0381992	Gm25014
ENSMUSG00000090008	-2.41752	-0.824592	0.0381992	Gm16111
ENSMUSG00000025983	2.3116	-0.72909	0.0381992	Ccdc150
ENSMUSG00000087135	2.3116	-0.72909	0.0381992	Gm16096
ENSMUSG00000107653	2.3116	-0.72909	0.0381992	Gm31520
ENSMUSG00000030399	-2.65345	-1.11582	0.0396963	Ckm
ENSMUSG00000022705	2.59163	-0.990921	0.0396963	Drd3
ENSMUSG00000030859	2.59163	-0.990921	0.0396963	Fam24a
ENSMUSG00000100627	2.59163	-0.990921	0.0396963	A830008E24Rik
ENSMUSG00000105284	2.59163	-0.990921	0.0396963	Gm42693
ENSMUSG00000108985	2.59163	-0.990921	0.0396963	A930030B08Rik
ENSMUSG00000046196	-3.30697	-1.37965	0.0399705	Ttc39d
ENSMUSG00000084932	-3.30697	-1.37965	0.0399705	Gm15156
ENSMUSG00000054951	3.03292	-1.40355	0.0399705	9130008F23Rik
ENSMUSG00000056797	3.03292	-1.40355	0.0399705	Gm4889
ENSMUSG00000073753	3.03292	-1.40355	0.0399705	Gm10571
ENSMUSG00000091492	3.03292	-1.40355	0.0399705	Gm17025
ENSMUSG00000097761	3.03292	-1.40355	0.0399705	4930534D22Rik
ENSMUSG00000098322	3.03292	-1.40355	0.0399705	5830468F06Rik
ENSMUSG00000101838	3.03292	-1.40355	0.0399705	Gm18800
ENSMUSG00000108976	3.03292	-1.40355	0.0399705	Gm29797
ENSMUSG00000111633	3.03292	-1.40355	0.0399705	AC164552.2
ENSMUSG00000027322	1.89216	-0.186939	0.0400936	Siglec1
ENSMUSG00000027074	1.69903	0.678955	0.0404521	Slc43a3
ENSMUSG00000046610	-1.65681	0.677066	0.0404521	Oacyl
ENSMUSG00000067860	1.50437	1.53411	0.0411028	Zic3
ENSMUSG00000027654	1.50682	1.4837	0.0421846	Fam83d
ENSMUSG00000074796	1.653	0.745071	0.0429085	Slc4a11
ENSMUSG00000078442	-2.19693	-0.639577	0.0456519	Ccdc105
ENSMUSG00000100583	-2.19693	-0.639577	0.0456519	Gm29443
ENSMUSG00000106692	2.06965	-0.559431	0.0456519	Gm43299
ENSMUSG00000092229	-1.71642	0.0407741	0.0490758	Gm5977
ENSMUSG00000109320	-2.3188	-0.892716	0.0493358	Gm44679
ENSMUSG00000034533	2.22482	-0.789626	0.0493358	Scn10a
ENSMUSG00000095869	2.22482	-0.789626	0.0493358	Ppp1r2-ps6
ENSMUSG00000032511	1.40017	2.40196	0.0497986	Scn5a
